# Supplementary material for: Investigating associations between blood metabolites, later life brain imaging measures, and genetic risk for Alzheimer’s disease
Source: Alzheimers Res Ther. 2023 Feb 22;15:38. doi: 10.1186/s13195-023-01184-y (PMC9945600; doi:10.1186/s13195-023-01184-y)
Supplement: Supplementary file 1 — Additional file 1: Supplementary file 1: Table 1. Full hub metabolite results (models 1-3). [file 13195_2023_1184_MOESM1_ESM.xlsx]

## Sheet: Supp Table 1 (Brain volume)
Supplementary Table 1 (Full hub metabolite results - Brain volume)
Metabolite	Module	Family	Pathway	Model 1					Model 2					Model 3					Module membership (kME)	Previous hub?
				beta	L95	U95	p	pFDR	beta	L95	U95	p	pFDR	beta	L95	U95	p	pFDR
(12 or 13)-methylmyristate (a15:0 or i15:0)	blue	Lipid	Fatty Acid, Branched	-0.0315029	-0.0792453	0.0162396	0.195333	0.278937	-0.030864	-0.0784674	0.0167394	0.20321	0.28515	-0.0317482	-0.0794757	0.0159793	0.191724	0.276752	0.745843	N
(14 or 15)-methylpalmitate (a17:0 or i17:0)	blue	Lipid	Fatty Acid, Branched	-0.0350416	-0.0799642	0.00988093	0.125958	0.21131	-0.0319244	-0.0768395	0.0129907	0.163113	0.253407	-0.030431	-0.075545	0.014683	0.185574	0.272792	0.779221	N
(16 or 17)-methylstearate (a19:0 or i19:0)	blue	Lipid	Fatty Acid, Branched	-0.0348494	-0.079566	0.00986719	0.1263	0.21131	-0.0318727	-0.076492	0.0127467	0.161025	0.253095	-0.0361943	-0.0807275	0.00833897	0.110881	0.192934	0.746018	N
(2 or 3)-decenoate (10:1n7 or n8)	blue	Lipid	Medium Chain Fatty Acid	-0.0260108	-0.0703743	0.0183526	0.249779	0.331767	-0.0307803	-0.0752605	0.0136999	0.174486	0.265158	-0.0326755	-0.0775709	0.01222	0.153267	0.246931	0.672985	N
(S)-3-hydroxybutyrylcarnitine	magenta	Lipid	Fatty Acid Metabolism (Acyl Carnitine)	-0.0690323	-0.114684	-0.0233807	0.00312586	0.0303534	-0.0616193	-0.107893	-0.0153455	0.00917932	0.0462406	-0.0616993	-0.108112	-0.0152869	0.00930126	0.0462406	0.751235	Y
1-palmitoyl-2-arachidonoyl-GPE (16:0/20:4)*	brown	Lipid	Phosphatidylethanolamine (PE)	-0.0566921	-0.101608	-0.0117766	0.0134925	0.0586949	-0.0490087	-0.0946139	-0.00340355	0.0352489	0.0937924	-0.0507233	-0.096142	-0.00530449	0.0286999	0.0853639	0.658659	N
1-palmitoyl-2-oleoyl-GPE (16:0/18:1)	brown	Lipid	Phosphatidylethanolamine (PE)	-0.069648	-0.11395	-0.0253464	0.00213342	0.0303534	-0.0640723	-0.109703	-0.0184413	0.00603386	0.0381906	-0.0634649	-0.108758	-0.0181721	0.00614267	0.0381906	0.779369	Y
1-palmitoyl-2-palmitoleoyl-GPC (16:0/16:1)*	brown	Lipid	Phosphatidylcholine (PC)	-0.0656283	-0.109476	-0.0217807	0.00344173	0.0303534	-0.0685585	-0.113368	-0.0237488	0.00279408	0.0303534	-0.0694144	-0.113734	-0.0250953	0.002219	0.0303534	0.670549	N
1-stearoyl-2-arachidonoyl-GPE (18:0/20:4)	brown	Lipid	Phosphatidylethanolamine (PE)	-0.0406958	-0.08606	0.00466843	0.0785687	0.15106	-0.030731	-0.0775124	0.0160505	0.197328	0.280286	-0.0299529	-0.0764644	0.0165586	0.206245	0.287655	0.720853	N
1-stearoyl-2-linoleoyl-GPE (18:0/18:2)*	brown	Lipid	Phosphatidylethanolamine (PE)	-0.0416412	-0.0864451	0.00316283	0.0684286	0.140507	-0.0442887	-0.0891874	0.000610073	0.0531805	0.123123	-0.0447058	-0.0891741	-0.000237534	0.0487945	0.115513	0.710177	N
1-stearoyl-2-oleoyl-GPE (18:0/18:1)	brown	Lipid	Phosphatidylethanolamine (PE)	-0.0542359	-0.0985137	-0.00995809	0.0164843	0.0682921	-0.050024	-0.0950012	-0.00504683	0.029354	0.0865693	-0.0495767	-0.0943335	-0.00481996	0.030017	0.0866114	0.756674	N
10-heptadecenoate (17:1n7)	blue	Lipid	Long Chain Fatty Acids	-0.0448905	-0.0908429	0.0010618	0.0555082	0.126422	-0.0429538	-0.0898449	0.00393727	0.0724851	0.146656	-0.0401559	-0.087185	0.00687327	0.0940133	0.171556	0.877561	N
10-nonadecenoate (19:1n9)	blue	Lipid	Long Chain Fatty Acids	-0.0337084	-0.0788896	0.0114729	0.14326	0.231881	-0.0309266	-0.0765132	0.01466	0.183082	0.272276	-0.0317311	-0.0772498	0.0137876	0.171322	0.263805	0.883076	N
16-hydroxypalmitate	blue	Lipid	Fatty Acid, Monohydroxy	-0.0806262	-0.125746	-0.0355064	0.000492312	0.0303534	-0.0802352	-0.125184	-0.0352864	0.000499233	0.0303534	-0.0798328	-0.125041	-0.0346247	0.000573538	0.0303534	0.726181	Y
2,3-dihydroxy-5-methylthio-4-pentenoate (DMTPA)*	turquoise	Amino Acid	Methionine, Cysteine, SAM and Taurine Metabolism	-0.0600133	-0.108752	-0.0112742	0.0159312	0.0667958	-0.0580085	-0.109061	-0.00695612	0.0260459	0.0847099	-0.068974	-0.119597	-0.0183509	0.00769826	0.0441878	0.831522	Y
3-(3-amino-3-carboxypropyl)uridine*	turquoise	Nucleotide	Pyrimidine Metabolism, Uracil containing	-0.0108112	-0.0582444	0.0366219	0.654368	0.736958	-0.00540831	-0.0540095	0.0431929	0.82696	0.856494	-0.00908374	-0.0575722	0.0394048	0.712855	0.772815	0.717436	Y
3-hydroxydecanoate	blue	Lipid	Fatty Acid, Monohydroxy	-0.0406638	-0.0840728	0.00274514	0.0662788	0.139788	-0.04079	-0.0840482	0.00246823	0.0645149	0.137737	-0.0372481	-0.0803597	0.00586361	0.090187	0.167835	0.756728	N
3-hydroxylaurate	blue	Lipid	Fatty Acid, Monohydroxy	-0.0429995	-0.0845228	-0.00147615	0.0424273	0.10325	-0.043703	-0.0850353	-0.00237066	0.0382825	0.0965385	-0.04089	-0.0822167	0.000436744	0.052459	0.122522	0.776954	N
3-hydroxymyristate	blue	Lipid	Fatty Acid, Monohydroxy	-0.0522843	-0.095948	-0.00862057	0.0190479	0.0744795	-0.050017	-0.0935778	-0.00645613	0.0245252	0.0835579	-0.0502124	-0.0933239	-0.00710092	0.0225569	0.0818236	0.762474	N
3-hydroxyoctanoate	blue	Lipid	Fatty Acid, Monohydroxy	-0.0547083	-0.100751	-0.00866511	0.0199852	0.0772761	-0.0515217	-0.0975977	-0.00544569	0.028499	0.0853639	-0.0489754	-0.0948976	-0.00305319	0.0366545	0.0937924	0.651495	N
3-hydroxyoleate*	blue	Lipid	Fatty Acid, Monohydroxy	-0.0416888	-0.0873134	0.00393583	0.0732027	0.147252	-0.0397123	-0.0851743	0.00574967	0.0867091	0.163107	-0.0395798	-0.0847314	0.00557176	0.0856053	0.161906	0.683739	N
5-dodecenoate (12:1n7)	blue	Lipid	Medium Chain Fatty Acid	-0.0528837	-0.10217	-0.0035974	0.0355277	0.0937924	-0.0562881	-0.105382	-0.00719476	0.0247312	0.0835579	-0.0470963	-0.0967554	0.00256284	0.0629906	0.137005	0.771	N
5,6-dihydrouridine	turquoise	Nucleotide	Pyrimidine Metabolism, Uracil containing	-0.0110091	-0.0561003	0.034082	0.631535	0.713552	-0.00626463	-0.0517762	0.0392469	0.786852	0.832293	-0.00705266	-0.0524107	0.0383054	0.760013	0.808822	0.676496	Y
adrenate (22:4n6)	blue	Lipid	Long Chain Polyunsaturated Fatty Acid (n3 and n6)	-0.0624557	-0.108927	-0.0159842	0.00855712	0.0454592	-0.0578839	-0.105411	-0.0103566	0.0171067	0.0700369	-0.0619222	-0.109421	-0.0144235	0.0107449	0.05053	0.792712	N
arachidate (20:0)	blue	Lipid	Long Chain Fatty Acids	-0.0252123	-0.0724472	0.0220226	0.294695	0.379829	-0.0251578	-0.0726256	0.02231	0.298106	0.382808	-0.0301342	-0.0773169	0.0170484	0.210009	0.290012	0.662968	N
arachidonate (20:4n6)	blue	Lipid	Long Chain Polyunsaturated Fatty Acid (n3 and n6)	-0.0219049	-0.0678789	0.024069	0.349523	0.434407	-0.01723	-0.063187	0.028727	0.461559	0.540816	-0.0225594	-0.0686869	0.0235681	0.336907	0.423262	0.668815	N
behenoyl sphingomyelin (d18:1/22:0)*	yellow	Lipid	Sphingolipid Metabolism	0.0307619	-0.0139177	0.0754415	0.176674	0.265815	0.0182394	-0.0278644	0.0643432	0.437214	0.515764	0.019942	-0.0266605	0.0665445	0.400718	0.487587	0.733251	N
beta-cryptoxanthin	cyan	Cofactors and Vitamins	Vitamin A Metabolism	0.0383623	-0.0148794	0.091604	0.157428	0.250887	0.0330618	-0.0221831	0.0883067	0.240115	0.323876	0.0306741	-0.0262606	0.0876087	0.290175	0.375393	0.694269	Y
branched-chain, straight-chain, or cyclopropyl 12:1 fatty acid*	blue	Partially Characterized Molecules	Partially Characterized Molecules	-0.0269022	-0.0732287	0.0194243	0.254327	0.335249	-0.0300631	-0.0762703	0.0161441	0.201644	0.284097	-0.0272363	-0.0736764	0.0192038	0.249615	0.331767	0.772824	N
C-glycosyltryptophan	turquoise	Amino Acid	Tryptophan Metabolism	0.0062508	-0.0414769	0.0539785	0.796967	0.835376	0.0102723	-0.0382273	0.0587719	0.677379	0.745974	0.00371828	-0.0445745	0.0520111	0.879766	0.903123	0.694504	Y
cholesterol	yellow	Lipid	Sterol	0.0264325	-0.0212572	0.0741223	0.276568	0.359126	0.000516823	-0.0526362	0.0536699	0.98476	0.98476	0.00658279	-0.0474211	0.0605866	0.810739	0.844722	0.704057	N
diacylglycerol (12:0/18:1, 14:0/16:1, 16:0/14:1) [2]*	brown	Lipid	Diacylglycerol	-0.0483163	-0.0902058	-0.00642679	0.0238861	0.0835579	-0.0487702	-0.092002	-0.00553839	0.0271283	0.0851873	-0.0488248	-0.0916281	-0.0060215	0.0254772	0.0836423	0.812373	N
diacylglycerol (14:0/18:1, 16:0/16:1) [1]*	brown	Lipid	Diacylglycerol	-0.0498221	-0.0928293	-0.00681485	0.023283	0.0835308	-0.0527178	-0.0979746	-0.00746092	0.0225364	0.0818236	-0.0479018	-0.0928142	-0.00298928	0.0366419	0.0937924	0.877767	N
diacylglycerol (14:0/18:1, 16:0/16:1) [2]*	brown	Lipid	Diacylglycerol	-0.0469205	-0.0887217	-0.00511929	0.0279002	0.0851873	-0.0496417	-0.0937477	-0.00553582	0.0274815	0.0851873	-0.0441686	-0.0880352	-0.000301963	0.0484511	0.115486	0.878186	N
diacylglycerol (16:1/18:2 [2], 16:0/18:3 [1])*	brown	Lipid	Diacylglycerol	-0.015148	-0.0587738	0.0284777	0.495283	0.576449	-0.0184651	-0.0644601	0.0275299	0.43048	0.509547	-0.0101591	-0.0559297	0.0356114	0.662823	0.737993	0.801842	N
dihomolinoleate (20:2n6)	blue	Lipid	Long Chain Polyunsaturated Fatty Acid (n3 and n6)	-0.051493	-0.096628	-0.00635804	0.0254492	0.0836423	-0.0510775	-0.0962354	-0.0059196	0.0267282	0.0851873	-0.0560346	-0.101273	-0.0107963	0.0153235	0.0650313	0.889184	N
dihomolinolenate (20:3n3 or 3n6)	blue	Lipid	Long Chain Polyunsaturated Fatty Acid (n3 and n6)	-0.0225865	-0.0693676	0.0241947	0.343149	0.428497	-0.0249972	-0.0725154	0.0225211	0.301711	0.386013	-0.0307214	-0.0785326	0.0170897	0.207253	0.287655	0.728896	N
docosadienoate (22:2n6)	blue	Lipid	Long Chain Polyunsaturated Fatty Acid (n3 and n6)	-0.0676024	-0.111942	-0.023263	0.00288947	0.0303534	-0.0669435	-0.111106	-0.0227812	0.00305458	0.0303534	-0.0707165	-0.114634	-0.0267992	0.00166593	0.0303534	0.865354	N
docosapentaenoate (DPA; 22:5n3)	blue	Lipid	Long Chain Polyunsaturated Fatty Acid (n3 and n6)	-0.0761937	-0.12319	-0.0291978	0.00154612	0.0303534	-0.0758136	-0.122618	-0.0290093	0.00156171	0.0303534	-0.078057	-0.124552	-0.031562	0.00105164	0.0303534	0.831667	N
docosapentaenoate (n6 DPA; 22:5n6)	blue	Lipid	Long Chain Polyunsaturated Fatty Acid (n3 and n6)	-0.0358647	-0.0788199	0.00709046	0.10151	0.181156	-0.0339801	-0.0770901	0.00912999	0.12205	0.208169	-0.040356	-0.0833659	0.0026538	0.0658338	0.139696	0.743341	N
docosatrienoate (22:3n3)	blue	Lipid	Long Chain Polyunsaturated Fatty Acid (n3 and n6)	-0.0530238	-0.0990997	-0.0069479	0.0242064	0.0835579	-0.0498827	-0.0965811	-0.00318434	0.0363551	0.0937924	-0.0531768	-0.0994845	-0.0068692	0.0245126	0.0835579	0.734977	N
docosatrienoate (22:3n6)*	blue	Lipid	Long Chain Polyunsaturated Fatty Acid (n3 and n6)	-0.040421	-0.0850286	0.00418662	0.0756107	0.149503	-0.0326748	-0.0780916	0.012742	0.158053	0.250887	-0.0384861	-0.0835797	0.00660746	0.0941586	0.171556	0.653292	Y
eicosenoate (20:1n9 or 1n11)	blue	Lipid	Long Chain Fatty Acids	-0.0479031	-0.0923044	-0.0035018	0.0345369	0.0931694	-0.0462648	-0.0906032	-0.00192636	0.0408844	0.100906	-0.04771	-0.0918573	-0.00356272	0.0342353	0.0930772	0.857479	N
erythronate*	turquoise	Carbohydrate	Aminosugar Metabolism	-0.0361377	-0.0839144	0.0116389	0.137822	0.226235	-0.0312039	-0.0797875	0.0173797	0.207475	0.287655	-0.0433172	-0.0914755	0.00484122	0.0777762	0.150367	0.671905	Y
gamma-glutamylphenylalanine	turquoise	Peptide	Gamma-glutamyl Amino Acid	-0.0711141	-0.120123	-0.0221053	0.00455636	0.0330336	-0.0666083	-0.118132	-0.0150842	0.0114108	0.0522496	-0.0648362	-0.115925	-0.0137471	0.0130008	0.0580036	0.738747	Y
glutamine conjugate of C6H10O2 (2)*	magenta	Partially Characterized Molecules	Partially Characterized Molecules	-0.0370937	-0.0844151	0.0102278	0.124119	0.209678	-0.0328249	-0.0801007	0.014451	0.173046	0.26414	-0.0323442	-0.0793405	0.014652	0.176823	0.265815	0.823732	Y
glycerate	cyan	Carbohydrate	Glycolysis, Gluconeogenesis, and Pyruvate Metabolism	-0.014297	-0.0685914	0.0399974	0.605008	0.690304	-0.0261441	-0.0813956	0.0291073	0.352842	0.436009	-0.0307938	-0.0860971	0.0245095	0.274334	0.357558	0.744546	Y
glycerol	blue	Lipid	Glycerolipid Metabolism	-0.0721184	-0.119262	-0.0249748	0.00279777	0.0303534	-0.0747804	-0.123109	-0.0264522	0.00250231	0.0303534	-0.0649961	-0.113207	-0.0167856	0.00835808	0.0454471	0.667169	N
glycosyl-N-tricosanoyl-sphingadienine (d18:2/23:0)*	greenyellow	Lipid	Ceramides	0.0545483	0.00770736	0.101389	0.022572	0.0818236	0.0435593	-0.00819049	0.0953091	0.0987655	0.178085	0.0406139	-0.0115938	0.0928216	0.126973	0.211419	0.70009	Y
hexadecadienoate (16:2n6)	blue	Lipid	Long Chain Polyunsaturated Fatty Acid (n3 and n6)	-0.0368274	-0.0846657	0.0110109	0.130979	0.216022	-0.0394191	-0.0878533	0.00901514	0.1104	0.192934	-0.033287	-0.0816963	0.0151224	0.17721	0.265815	0.743591	N
hexadecanedioate (C16)	blue	Lipid	Fatty Acid, Dicarboxylate	-0.0639621	-0.108042	-0.0198822	0.00455636	0.0330336	-0.0654321	-0.109342	-0.0215225	0.00358563	0.0303534	-0.0731325	-0.117078	-0.0291871	0.00116183	0.0303534	0.65996	N
hydroxyasparagine	turquoise	Amino Acid	Alanine and Aspartate Metabolism	-0.00168159	-0.049205	0.0458418	0.944582	0.950042	0.0065618	-0.0431606	0.0562841	0.795448	0.835376	0.00363183	-0.0457782	0.0530419	0.885178	0.906006	0.732089	Y
laurate (12:0)	blue	Lipid	Medium Chain Fatty Acid	-0.0309083	-0.0767493	0.0149327	0.185781	0.272792	-0.0316832	-0.0773159	0.0139496	0.173057	0.26414	-0.0302792	-0.0758733	0.0153149	0.192454	0.276752	0.66421	N
linoleate (18:2n6)	blue	Lipid	Long Chain Polyunsaturated Fatty Acid (n3 and n6)	-0.034667	-0.0809391	0.0116052	0.141594	0.230256	-0.0365519	-0.0827939	0.0096901	0.121	0.207428	-0.0370693	-0.0835071	0.00936848	0.11737	0.202202	0.846187	N
linolenate (18:3n3 or 3n6)	blue	Lipid	Long Chain Polyunsaturated Fatty Acid (n3 and n6)	-0.0630392	-0.110334	-0.0157445	0.00911239	0.0462406	-0.0643595	-0.111734	-0.0169849	0.00787253	0.0441878	-0.0624273	-0.109948	-0.0149067	0.0101594	0.049104	0.819765	N
margarate (17:0)	blue	Lipid	Long Chain Fatty Acids	-0.0275494	-0.0747732	0.0196744	0.252152	0.333645	-0.0236785	-0.0710314	0.0236745	0.326216	0.411316	-0.0316938	-0.0789482	0.0155606	0.188079	0.272992	0.846532	N
myristate (14:0)	blue	Lipid	Long Chain Fatty Acids	-0.0480611	-0.0936888	-0.00243344	0.03902	0.097009	-0.047766	-0.0937003	-0.00183161	0.0415765	0.101892	-0.0442298	-0.0901414	0.00168192	0.0589607	0.129876	0.86862	N
myristoleate (14:1n5)	blue	Lipid	Long Chain Fatty Acids	-0.0511791	-0.0994081	-0.00295007	0.0375944	0.0954952	-0.0545997	-0.103346	-0.00585363	0.0282326	0.0853639	-0.0451913	-0.0942198	0.00383724	0.070729	0.14394	0.792493	N
myristoyl dihydrosphingomyelin (d18:0/14:0)*	yellow	Lipid	Sphingolipid Metabolism	0.0212944	-0.0301383	0.072727	0.416206	0.500833	0.00881189	-0.0435947	0.0612184	0.741174	0.796076	0.0096645	-0.0431323	0.0624613	0.719144	0.774805	0.717926	N
myristoyl-linoleoyl-glycerol (14:0/18:2) [1]*	brown	Lipid	Diacylglycerol	-0.0465178	-0.0894998	-0.00353587	0.0339752	0.0930772	-0.0493504	-0.0938392	-0.00486164	0.029781	0.0866114	-0.0465781	-0.090799	-0.00235728	0.0390266	0.097009	0.826223	N
myristoyl-linoleoyl-glycerol (14:0/18:2) [2]*	brown	Lipid	Diacylglycerol	-0.0351512	-0.0769957	0.00669319	0.0994405	0.178378	-0.0371241	-0.081035	0.00678671	0.0972914	0.176341	-0.0336316	-0.0772879	0.0100247	0.130695	0.216022	0.865	N
N-acetylalanine	turquoise	Amino Acid	Alanine and Aspartate Metabolism	-0.00894001	-0.0573352	0.0394552	0.716703	0.774574	-0.000602595	-0.0499146	0.0487094	0.980848	0.983674	-0.00934183	-0.0584474	0.0397638	0.70861	0.772815	0.781676	Y
N-acetylserine	turquoise	Amino Acid	Glycine, Serine and Threonine Metabolism	-0.0155939	-0.0646231	0.0334353	0.532193	0.615293	-0.0106415	-0.0600257	0.0387428	0.672098	0.742508	-0.0199565	-0.069354	0.0294411	0.427543	0.507799	0.684653	Y
N-oleoyltaurine	blue	Lipid	Endocannabinoid	-0.0296327	-0.0738313	0.0145658	0.188271	0.272992	-0.0270368	-0.0711211	0.0170475	0.228676	0.312076	-0.0249328	-0.0688819	0.0190164	0.265405	0.347221	0.652496	N
N-palmitoyl-heptadecasphingosine (d17:1/16:0)*	yellow	Lipid	Ceramides	0.0185924	-0.0264257	0.0636106	0.417361	0.500833	0.0116759	-0.0335396	0.0568914	0.612008	0.696009	0.0198094	-0.0261362	0.065755	0.397173	0.484969	0.668259	N
N1-methylinosine	turquoise	Nucleotide	Purine Metabolism, (Hypo)Xanthine/Inosine containing	-0.0288821	-0.0774472	0.019683	0.243072	0.326599	-0.024007	-0.0737707	0.0257568	0.343536	0.428497	-0.0250668	-0.0749038	0.0247702	0.323361	0.409199	0.679051	Y
N2,N2-dimethylguanosine	turquoise	Nucleotide	Purine Metabolism, Guanine containing	-0.00606892	-0.0538549	0.041717	0.802986	0.839157	0.00188821	-0.0472104	0.0509869	0.939777	0.947949	-0.00332545	-0.0518893	0.0452384	0.892983	0.911314	0.731173	Y
N6-carbamoylthreonyladenosine	turquoise	Nucleotide	Purine Metabolism, Adenine containing	-0.0443896	-0.0960008	0.00722163	0.091656	0.169419	-0.0383468	-0.0922175	0.0155239	0.162488	0.253407	-0.0529137	-0.106611	0.000784151	0.0534242	0.123123	0.719287	Y
nonadecanoate (19:0)	blue	Lipid	Long Chain Fatty Acids	-0.00982033	-0.0576244	0.0379837	0.686564	0.751334	-0.0104796	-0.0581521	0.037193	0.66589	0.737993	-0.0200395	-0.0678668	0.0277878	0.410601	0.496143	0.765065	N
oleate/vaccenate (18:1)	blue	Lipid	Long Chain Fatty Acids	-0.0427438	-0.088037	0.00254938	0.0642978	0.137737	-0.0409409	-0.0869191	0.00503731	0.0807994	0.154495	-0.0419892	-0.0881629	0.00418449	0.0745738	0.148295	0.875223	N
oleoyl-arachidonoyl-glycerol (18:1/20:4) [1]*	brown	Lipid	Diacylglycerol	-0.0348454	-0.0791218	0.00943099	0.122628	0.208169	-0.0244227	-0.0711153	0.0222698	0.304472	0.388118	-0.0141403	-0.0604012	0.0321207	0.548248	0.631756	0.710643	Y
oleoyl-arachidonoyl-glycerol (18:1/20:4) [2]*	brown	Lipid	Diacylglycerol	-0.0485376	-0.0923833	-0.00469186	0.0301149	0.0866114	-0.0378436	-0.0838081	0.00812096	0.106337	0.187938	-0.031968	-0.077755	0.0138191	0.170657	0.263805	0.707386	N
oleoyl-oleoyl-glycerol (18:1/18:1) [1]*	brown	Lipid	Diacylglycerol	-0.0126046	-0.0549745	0.0297652	0.559022	0.642045	-0.00963704	-0.0534113	0.0341372	0.66542	0.737993	0.00229204	-0.0414	0.045984	0.917913	0.931294	0.734585	N
oleoyl-oleoyl-glycerol (18:1/18:1) [2]*	brown	Lipid	Diacylglycerol	-0.0176549	-0.060704	0.0253942	0.420622	0.503011	-0.0146602	-0.0591503	0.02983	0.517522	0.600326	-0.00398561	-0.0483473	0.0403761	0.859895	0.885336	0.757499	N
oxalate (ethanedioate)	cyan	Cofactors and Vitamins	Ascorbate and Aldarate Metabolism	0.00982388	-0.0493952	0.069043	0.744524	0.797214	-0.00333375	-0.0636796	0.0570121	0.913578	0.929606	-0.00262294	-0.0629542	0.0577083	0.931932	0.942769	0.754108	Y
palmitate (16:0)	blue	Lipid	Long Chain Fatty Acids	-0.0519967	-0.097025	-0.00696844	0.023725	0.0835579	-0.0500715	-0.0957947	-0.00434839	0.0319227	0.0897506	-0.0516011	-0.0973744	-0.00582775	0.0272387	0.0851873	0.900836	N
palmitoleate (16:1n7)	blue	Lipid	Long Chain Fatty Acids	-0.0552376	-0.101315	-0.00916	0.0189128	0.0744795	-0.0566661	-0.103625	-0.00970697	0.0181458	0.0734271	-0.0513314	-0.0987416	-0.00392114	0.0339052	0.0930772	0.817078	N
palmitoleoyl-linoleoyl-glycerol (16:1/18:2) [1]*	brown	Lipid	Diacylglycerol	-0.0129233	-0.0572702	0.0314236	0.567075	0.649152	-0.0161561	-0.0624721	0.0301599	0.4933	0.576068	-0.00698111	-0.0531731	0.0392109	0.766538	0.813278	0.74013	N
palmitoyl dihydrosphingomyelin (d18:0/16:0)*	yellow	Lipid	Sphingolipid Metabolism	0.0103332	-0.0366241	0.0572905	0.665563	0.737993	-0.00664655	-0.0561666	0.0428735	0.792039	0.835242	-0.00941703	-0.0595282	0.0406942	0.712	0.772815	0.655463	N
palmitoyl-arachidonoyl-glycerol (16:0/20:4) [1]*	brown	Lipid	Diacylglycerol	-0.0397635	-0.0825147	0.00298764	0.068219	0.140507	-0.0364172	-0.0807768	0.00794233	0.107342	0.188662	-0.0332483	-0.0774353	0.0109387	0.139865	0.228512	0.731653	N
palmitoyl-arachidonoyl-glycerol (16:0/20:4) [2]*	brown	Lipid	Diacylglycerol	-0.0381638	-0.0825852	0.00625758	0.0920119	0.169419	-0.0329774	-0.079191	0.0132362	0.161457	0.253095	-0.0289284	-0.0749405	0.0170838	0.217192	0.298746	0.770041	N
palmitoyl-linoleoyl-glycerol (16:0/18:2) [2]*	brown	Lipid	Diacylglycerol	-0.0411542	-0.0863069	0.0039986	0.0739231	0.147846	-0.0476001	-0.0936534	-0.0015468	0.0428186	0.103478	-0.0439187	-0.0895087	0.00167117	0.0589666	0.129876	0.725576	N
palmitoyl-myristoyl-glycerol (16:0/14:0) [1]*	brown	Lipid	Diacylglycerol	-0.0670202	-0.110585	-0.0234549	0.00264888	0.0303534	-0.0669026	-0.111472	-0.0223331	0.00335022	0.0303534	-0.0714378	-0.115452	-0.0274238	0.00153025	0.0303534	0.805548	N
palmitoyl-myristoyl-glycerol (16:0/14:0) [2]	brown	Lipid	Diacylglycerol	-0.0422496	-0.0861766	0.00167746	0.0593702	0.129942	-0.0418289	-0.0868692	0.00321145	0.0686384	0.140507	-0.0445499	-0.0892984	0.000198583	0.0510205	0.119967	0.788664	N
palmitoyl-oleoyl-glycerol (16:0/18:1) [1]*	brown	Lipid	Diacylglycerol	-0.0403301	-0.0835297	0.00286945	0.0672026	0.140507	-0.0410346	-0.0864689	0.00439969	0.0765739	0.149858	-0.0324502	-0.0776168	0.0127164	0.158607	0.250887	0.866837	N
palmitoyl-oleoyl-glycerol (16:0/18:1) [2]*	brown	Lipid	Diacylglycerol	-0.0387473	-0.0817965	0.00430202	0.0775858	0.150367	-0.0395869	-0.0846406	0.0054667	0.0848791	0.161409	-0.0294916	-0.074529	0.0155459	0.198729	0.281129	0.884092	N
palmitoyl-palmitoyl-glycerol (16:0/16:0) [1]*	brown	Lipid	Diacylglycerol	-0.0666319	-0.11168	-0.0215839	0.00383779	0.0303534	-0.0699182	-0.116639	-0.0231974	0.00344692	0.0303534	-0.068633	-0.115011	-0.0222548	0.00382433	0.0303534	0.840952	N
palmitoyl-palmitoyl-glycerol (16:0/16:0) [2]*	brown	Lipid	Diacylglycerol	-0.0542022	-0.097181	-0.0112234	0.01357	0.0586949	-0.0579819	-0.10268	-0.0132835	0.0111347	0.0516651	-0.0522181	-0.0965563	-0.00787995	0.0211009	0.0798165	0.862365	N
palmitoylcarnitine (C16)	purple	Lipid	Fatty Acid Metabolism (Acyl Carnitine)	-0.0277604	-0.0728714	0.0173505	0.227106	0.311152	-0.0296484	-0.074605	0.0153083	0.195576	0.278937	-0.026399	-0.071033	0.0182349	0.245629	0.328765	0.725064	Y
pentadecanoate (15:0)	blue	Lipid	Long Chain Fatty Acids	-0.0218425	-0.0680485	0.0243634	0.353318	0.436009	-0.0202073	-0.0665212	0.0261066	0.391579	0.479822	-0.0210498	-0.0675946	0.025495	0.3745	0.460517	0.801503	N
pseudouridine	turquoise	Nucleotide	Pyrimidine Metabolism, Uracil containing	-0.0114724	-0.0562074	0.0332625	0.614457	0.696518	-0.00727365	-0.0522216	0.0376743	0.750573	0.801225	-0.00923137	-0.0540407	0.0355779	0.685693	0.751334	0.672854	Y
sphingomyelin (d17:1/14:0, d16:1/15:0)*	yellow	Lipid	Sphingolipid Metabolism	0.0793684	0.0287301	0.130007	0.00220026	0.0303534	0.0700069	0.0184976	0.121516	0.00784585	0.0441878	0.0700649	0.0178843	0.122246	0.00862156	0.0454592	0.758286	Y
sphingomyelin (d17:1/16:0, d18:1/15:0, d16:1/17:0)*	yellow	Lipid	Sphingolipid Metabolism	0.0749551	0.0266745	0.123236	0.00242093	0.0303534	0.0636838	0.0131373	0.11423	0.0136618	0.0586949	0.0673544	0.0158192	0.11889	0.0105491	0.0502891	0.869213	Y
sphingomyelin (d17:2/16:0, d18:2/15:0)*	yellow	Lipid	Sphingolipid Metabolism	0.0968348	0.0443621	0.149307	0.000321579	0.0303534	0.0876973	0.0339682	0.141426	0.001438	0.0303534	0.095772	0.0411816	0.150362	0.000622383	0.0303534	0.726238	N
sphingomyelin (d18:1/14:0, d16:1/16:0)*	yellow	Lipid	Sphingolipid Metabolism	0.0577031	0.00830991	0.107096	0.0221494	0.0818236	0.0446241	-0.00657826	0.0958264	0.0874318	0.163582	0.0501674	-0.00169269	0.102027	0.0579228	0.129212	0.831426	N
sphingomyelin (d18:1/17:0, d17:1/18:0, d19:1/16:0)	yellow	Lipid	Sphingolipid Metabolism	0.076693	0.0281141	0.125272	0.00204412	0.0303534	0.0691288	0.0196609	0.118597	0.0062767	0.0383209	0.0697069	0.0194836	0.11993	0.0066408	0.0398448	0.856104	Y
sphingomyelin (d18:1/19:0, d19:1/18:0)*	yellow	Lipid	Sphingolipid Metabolism	0.0772322	0.0270778	0.127387	0.00262368	0.0303534	0.0726022	0.0224441	0.12276	0.0046568	0.0330728	0.0755689	0.024956	0.126182	0.00352434	0.0303534	0.842978	Y
sphingomyelin (d18:1/20:0, d16:1/22:0)*	yellow	Lipid	Sphingolipid Metabolism	0.0494606	0.0032934	0.0956277	0.0358107	0.0937924	0.0451076	-0.00126746	0.0914826	0.0565681	0.127829	0.0428111	-0.00318344	0.0888057	0.0680178	0.140507	0.770965	N
sphingomyelin (d18:1/21:0, d17:1/22:0, d16:1/23:0)*	yellow	Lipid	Sphingolipid Metabolism	0.0660019	0.0172386	0.114765	0.00810169	0.0447522	0.0539068	0.0033905	0.104423	0.0365422	0.0937924	0.055318	0.00448337	0.106153	0.033016	0.0919165	0.867656	Y
sphingomyelin (d18:1/22:1, d18:2/22:0, d16:1/24:1)*	yellow	Lipid	Sphingolipid Metabolism	0.0771249	0.0298841	0.124366	0.00143408	0.0303534	0.0677998	0.019407	0.116193	0.00614561	0.0381906	0.0667101	0.0180694	0.115351	0.00730837	0.043107	0.732545	N
sphingomyelin (d18:1/22:2, d18:2/22:1, d16:1/24:2)*	yellow	Lipid	Sphingolipid Metabolism	0.0837973	0.0338279	0.133767	0.00106311	0.0303534	0.072549	0.020806	0.124292	0.00610695	0.0381906	0.0690522	0.01738	0.120724	0.00894053	0.0462406	0.67024	N
sphingomyelin (d18:1/25:0, d19:0/24:1, d20:1/23:0, d19:1/24:0)*	yellow	Lipid	Sphingolipid Metabolism	0.0726179	0.0249716	0.120264	0.0028996	0.0303534	0.0676797	0.019908	0.115451	0.00559987	0.0381906	0.0736048	0.0255361	0.121674	0.00277485	0.0303534	0.661956	Y
sphingomyelin (d18:2/14:0, d18:1/14:1)*	yellow	Lipid	Sphingolipid Metabolism	0.0810664	0.019777	0.142356	0.00965429	0.0473196	0.0705651	0.00642323	0.134707	0.0311467	0.0888448	0.0723928	0.00789747	0.136888	0.0279062	0.0851873	0.755121	N
sphingomyelin (d18:2/16:0, d18:1/16:1)*	yellow	Lipid	Sphingolipid Metabolism	0.0890351	0.0390998	0.13897	0.000506382	0.0303534	0.0773999	0.0250753	0.129724	0.00383604	0.0303534	0.0780394	0.0255361	0.130543	0.00367373	0.0303534	0.653998	N
sphingomyelin (d18:2/21:0, d16:2/23:0)*	yellow	Lipid	Sphingolipid Metabolism	0.0956198	0.0404169	0.150823	0.000726086	0.0303534	0.0862871	0.0302376	0.142337	0.00263089	0.0303534	0.0902966	0.0336299	0.146963	0.00185964	0.0303534	0.839572	Y
sphingomyelin (d18:2/23:0, d18:1/23:1, d17:1/24:1)*	yellow	Lipid	Sphingolipid Metabolism	0.0770401	0.0264973	0.127583	0.00289682	0.0303534	0.0639872	0.009987	0.117987	0.0203252	0.0777272	0.0621316	0.0076629	0.1166	0.0254766	0.0836423	0.886513	N
sphingomyelin (d18:2/23:1)*	yellow	Lipid	Sphingolipid Metabolism	0.0911563	0.0387754	0.143537	0.000685947	0.0303534	0.0794706	0.0251749	0.133766	0.00422013	0.0326357	0.0775675	0.0224653	0.13267	0.00591185	0.0381906	0.846254	N
stachydrine	cyan	Xenobiotics	Food Component/Plant	0.0188615	-0.0277228	0.0654458	0.426558	0.507799	0.0197989	-0.0267743	0.066372	0.403838	0.489672	0.0105225	-0.0370493	0.0580943	0.663916	0.737993	0.671513	Y
stearate (18:0)	blue	Lipid	Long Chain Fatty Acids	-0.038557	-0.0853951	0.00828107	0.10639	0.187938	-0.0338814	-0.0807776	0.0130148	0.15631	0.250673	-0.042357	-0.0892685	0.00455455	0.0766517	0.149858	0.852889	N
tartronate (hydroxymalonate)	cyan	Xenobiotics	Food Component/Plant	0.021524	-0.0351675	0.0782155	0.455907	0.535999	0.00659225	-0.051793	0.0649775	0.824466	0.85646	0.00590372	-0.0525083	0.0643157	0.842604	0.870108	0.672186	Y
tetradecadienoate (14:2)*	blue	Lipid	Long Chain Polyunsaturated Fatty Acid (n3 and n6)	-0.0433987	-0.0892869	0.00248944	0.0637271	0.137737	-0.0470131	-0.0927698	-0.00125644	0.0440595	0.105743	-0.0449465	-0.0909702	0.0010773	0.0555822	0.126422	0.766707	N
tetradecanedioate (C14)	blue	Lipid	Fatty Acid, Dicarboxylate	-0.0236897	-0.0692361	0.0218566	0.307191	0.390155	-0.0261785	-0.0715876	0.0192305	0.257772	0.338508	-0.0369848	-0.0828461	0.00887652	0.113666	0.196795	0.676297	N
tricosanoyl sphingomyelin (d18:1/23:0)*	yellow	Lipid	Sphingolipid Metabolism	0.0449572	-0.00148904	0.0914034	0.0577747	0.129212	0.0327368	-0.015413	0.0808865	0.182131	0.272023	0.0327211	-0.0156663	0.0811086	0.184474	0.272792	0.803754	N
X - 21353	blue			-0.0265574	-0.0707085	0.0175938	0.237734	0.322611	-0.0296243	-0.0737388	0.0144902	0.187554	0.272992	-0.0264191	-0.0703913	0.017553	0.23825	0.322611	0.690156	N
X - 21470	red			-0.0686369	-0.117093	-0.0201809	0.00560787	0.0381906	-0.070644	-0.119125	-0.0221626	0.00439143	0.0330336	-0.0623566	-0.110876	-0.0138373	0.011902	0.053791	0.760052	Y
X - 23680	tan			-0.051033	-0.0935508	-0.00851523	0.0187672	0.0744795	-0.0481613	-0.0910021	-0.00532062	0.0276621	0.0851873	-0.0467584	-0.08947	-0.00404694	0.0319801	0.0897506	0.730836	Y

## Sheet: Supp Table 1 (Hippocampal vol)
Supplementary Table 1 (Full hub metabolite results - Hippocampal volume)
Metabolite	Module	Family	Pathway	Model 1					Model 2					Model 3					Module membership (kME)	Previous hub?
				beta	L95	U95	p	pFDR	beta	L95	U95	p	pFDR	beta	L95	U95	p	pFDR
(12 or 13)-methylmyristate (a15:0 or i15:0)	blue	Lipid	Fatty Acid, Branched	-0.0372617	-0.128648	0.054125	0.423315	0.64305	-0.0432799	-0.134253	0.0476927	0.350245	0.612526	-0.0535119	-0.145764	0.0387406	0.25483	0.515586	0.745843	N
(14 or 15)-methylpalmitate (a17:0 or i17:0)	blue	Lipid	Fatty Acid, Branched	-0.0265048	-0.11259	0.0595806	0.545372	0.747614	-0.0369908	-0.122876	0.0488942	0.397692	0.634848	-0.0407532	-0.128016	0.0465101	0.359122	0.613845	0.779221	N
(16 or 17)-methylstearate (a19:0 or i19:0)	blue	Lipid	Fatty Acid, Branched	-0.00753755	-0.0932621	0.078187	0.862865	0.92678	-0.0143396	-0.0997229	0.0710437	0.741472	0.864515	-0.0214157	-0.107702	0.0648709	0.625877	0.806671	0.746018	N
(2 or 3)-decenoate (10:1n7 or n8)	blue	Lipid	Medium Chain Fatty Acid	-0.0795336	-0.164138	0.00507112	0.0653323	0.207835	-0.06649	-0.151365	0.0183855	0.124349	0.320545	-0.0670964	-0.153812	0.0196192	0.12902	0.33014	0.672985	N
(S)-3-hydroxybutyrylcarnitine	magenta	Lipid	Fatty Acid Metabolism (Acyl Carnitine)	0.0174878	-0.0706861	0.105662	0.696843	0.831195	-0.00144393	-0.0905177	0.0876299	0.974595	0.984149	0.0113085	-0.0791274	0.101744	0.805946	0.895431	0.751235	Y
1-palmitoyl-2-arachidonoyl-GPE (16:0/20:4)*	brown	Lipid	Phosphatidylethanolamine (PE)	-0.025515	-0.111977	0.0609469	0.562182	0.764216	-0.0474488	-0.13487	0.0399719	0.286635	0.554161	-0.048508	-0.136664	0.0396483	0.280024	0.544404	0.658659	N
1-palmitoyl-2-oleoyl-GPE (16:0/18:1)	brown	Lipid	Phosphatidylethanolamine (PE)	-0.0113166	-0.0969629	0.0743297	0.795203	0.89268	-0.0423708	-0.130192	0.0454503	0.343488	0.60677	-0.0418996	-0.130134	0.0463347	0.351107	0.612526	0.779369	Y
1-palmitoyl-2-palmitoleoyl-GPC (16:0/16:1)*	brown	Lipid	Phosphatidylcholine (PC)	-0.061415	-0.145897	0.0230671	0.153765	0.376833	-0.0852238	-0.171313	0.000865066	0.0523361	0.183969	-0.0835656	-0.169781	0.00265012	0.0574342	0.190512	0.670549	N
1-stearoyl-2-arachidonoyl-GPE (18:0/20:4)	brown	Lipid	Phosphatidylethanolamine (PE)	0.0181798	-0.0688505	0.10521	0.681572	0.823227	-0.0114779	-0.100971	0.0780153	0.801082	0.895431	-0.01304	-0.103064	0.0769841	0.775978	0.884219	0.720853	N
1-stearoyl-2-linoleoyl-GPE (18:0/18:2)*	brown	Lipid	Phosphatidylethanolamine (PE)	-0.00172908	-0.0877248	0.0842666	0.968493	0.984149	-0.00826778	-0.0943761	0.0778405	0.850391	0.921919	-0.0122802	-0.0986052	0.0740447	0.779885	0.884219	0.710177	N
1-stearoyl-2-oleoyl-GPE (18:0/18:1)	brown	Lipid	Phosphatidylethanolamine (PE)	0.0021638	-0.0830684	0.087396	0.960224	0.982818	-0.0203178	-0.106662	0.0660268	0.643932	0.811914	-0.0322265	-0.119149	0.0546962	0.466521	0.680288	0.756674	N
10-heptadecenoate (17:1n7)	blue	Lipid	Long Chain Fatty Acids	-0.0257011	-0.113903	0.0625009	0.567108	0.767535	-0.051262	-0.141005	0.0384807	0.262162	0.526213	-0.0449626	-0.136031	0.0461056	0.332331	0.597563	0.877561	N
10-nonadecenoate (19:1n9)	blue	Lipid	Long Chain Fatty Acids	-0.0164661	-0.10305	0.0701178	0.708729	0.838904	-0.0347282	-0.12189	0.0524335	0.433958	0.645374	-0.0352353	-0.123317	0.0528463	0.432091	0.645374	0.883076	N
16-hydroxypalmitate	blue	Lipid	Fatty Acid, Monohydroxy	-0.148706	-0.235054	-0.0623581	0.000778489	0.0390783	-0.153002	-0.238828	-0.0671759	0.000507667	0.0390783	-0.143917	-0.231409	-0.0564238	0.00132287	0.0390783	0.726181	Y
2,3-dihydroxy-5-methylthio-4-pentenoate (DMTPA)*	turquoise	Amino Acid	Methionine, Cysteine, SAM and Taurine Metabolism	-0.00145691	-0.0952838	0.09237	0.975665	0.984149	-0.0415775	-0.139553	0.0563975	0.404662	0.635477	-0.0447145	-0.143243	0.0538143	0.372842	0.620809	0.831522	Y
3-(3-amino-3-carboxypropyl)uridine*	turquoise	Nucleotide	Pyrimidine Metabolism, Uracil containing	-0.00058806	-0.0912924	0.0901162	0.989838	0.992691	-0.0291106	-0.12187	0.0636491	0.537647	0.745423	-0.0359589	-0.129567	0.0576489	0.450583	0.664418	0.717436	Y
3-hydroxydecanoate	blue	Lipid	Fatty Acid, Monohydroxy	-0.088138	-0.171032	-0.00524447	0.03722	0.159908	-0.0844474	-0.166983	-0.0019121	0.0449466	0.172117	-0.0781378	-0.161371	0.00509538	0.0656951	0.207835	0.756728	N
3-hydroxylaurate	blue	Lipid	Fatty Acid, Monohydroxy	-0.0895744	-0.168885	-0.0102635	0.0269527	0.137934	-0.0874935	-0.166371	-0.00861633	0.0297869	0.145998	-0.0819116	-0.161725	-0.00209779	0.0443018	0.172117	0.776954	N
3-hydroxymyristate	blue	Lipid	Fatty Acid, Monohydroxy	-0.111486	-0.194828	-0.0281442	0.00886778	0.0812102	-0.112427	-0.195404	-0.0294498	0.00803743	0.079915	-0.116081	-0.199133	-0.0330289	0.0062715	0.0779458	0.762474	N
3-hydroxyoctanoate	blue	Lipid	Fatty Acid, Monohydroxy	-0.0523503	-0.140803	0.0361024	0.245346	0.506011	-0.052172	-0.140512	0.0361678	0.246349	0.506011	-0.0470379	-0.136124	0.0420486	0.2999	0.573435	0.651495	N
3-hydroxyoleate*	blue	Lipid	Fatty Acid, Monohydroxy	-0.0973428	-0.184403	-0.0102826	0.0285098	0.141734	-0.101196	-0.187759	-0.014633	0.0220589	0.126768	-0.102792	-0.189759	-0.0158256	0.0206434	0.121761	0.683739	N
5-dodecenoate (12:1n7)	blue	Lipid	Medium Chain Fatty Acid	-0.147324	-0.240988	-0.053661	0.00212267	0.046168	-0.143136	-0.23643	-0.0498411	0.00272003	0.0498195	-0.125554	-0.221106	-0.0300026	0.0101422	0.0904994	0.771	N
5,6-dihydrouridine	turquoise	Nucleotide	Pyrimidine Metabolism, Uracil containing	-0.020737	-0.106943	0.0654689	0.636573	0.806671	-0.0403343	-0.127153	0.0464841	0.361655	0.613932	-0.0408245	-0.128372	0.0467225	0.35984	0.613845	0.676496	Y
adrenate (22:4n6)	blue	Lipid	Long Chain Polyunsaturated Fatty Acid (n3 and n6)	-0.0612111	-0.150598	0.0281754	0.179011	0.409842	-0.0922102	-0.183145	-0.00127529	0.0468868	0.175414	-0.0929318	-0.184994	-0.0008692	0.0478859	0.175414	0.792712	N
arachidate (20:0)	blue	Lipid	Long Chain Fatty Acids	-0.0260405	-0.116428	0.0643469	0.571491	0.767872	-0.0152976	-0.106036	0.0754406	0.740513	0.864515	-0.0202734	-0.111596	0.071049	0.662766	0.820683	0.662968	N
arachidonate (20:4n6)	blue	Lipid	Long Chain Polyunsaturated Fatty Acid (n3 and n6)	-0.0938792	-0.181402	-0.00635652	0.0355896	0.158798	-0.103247	-0.190489	-0.0160054	0.0204818	0.121761	-0.109024	-0.197604	-0.0204445	0.0159795	0.112772	0.668815	N
behenoyl sphingomyelin (d18:1/22:0)*	yellow	Lipid	Sphingolipid Metabolism	0.0356412	-0.0498949	0.121177	0.413224	0.641974	0.0652476	-0.0226205	0.153116	0.145143	0.358225	0.0582125	-0.0317371	0.148162	0.204019	0.45222	0.733251	N
beta-cryptoxanthin	cyan	Cofactors and Vitamins	Vitamin A Metabolism	-0.0121461	-0.11417	0.0898774	0.815088	0.900478	0.0259438	-0.0796828	0.13157	0.629486	0.806671	-0.00685251	-0.117002	0.103297	0.902724	0.943387	0.694269	Y
branched-chain, straight-chain, or cyclopropyl 12:1 fatty acid*	blue	Partially Characterized Molecules	Partially Characterized Molecules	-0.0972617	-0.185474	-0.00904936	0.0307757	0.146711	-0.0895346	-0.177512	-0.00155676	0.0460995	0.174376	-0.0808791	-0.170397	0.00863892	0.0764622	0.229387	0.772824	N
C-glycosyltryptophan	turquoise	Amino Acid	Tryptophan Metabolism	-0.0235723	-0.114797	0.0676526	0.611776	0.800497	-0.047454	-0.139963	0.0450553	0.313885	0.584127	-0.0459312	-0.139114	0.0472518	0.333124	0.597563	0.694504	Y
cholesterol	yellow	Lipid	Sterol	0.00749684	-0.0838023	0.098796	0.871852	0.93168	0.0626639	-0.0386448	0.163973	0.224727	0.479786	0.0614054	-0.0427595	0.16557	0.24719	0.506011	0.704057	N
diacylglycerol (12:0/18:1, 14:0/16:1, 16:0/14:1) [2]*	brown	Lipid	Diacylglycerol	-0.0112249	-0.0917906	0.0693408	0.784322	0.884219	-0.0378507	-0.120799	0.0450981	0.370255	0.620809	-0.0365843	-0.119704	0.0465357	0.387414	0.628912	0.812373	N
diacylglycerol (14:0/18:1, 16:0/16:1) [1]*	brown	Lipid	Diacylglycerol	-0.026196	-0.108885	0.056493	0.533806	0.745423	-0.0618874	-0.148635	0.0248601	0.161554	0.38773	-0.0546142	-0.141692	0.0324632	0.218303	0.470428	0.877767	N
diacylglycerol (14:0/18:1, 16:0/16:1) [2]*	brown	Lipid	Diacylglycerol	-0.0325167	-0.112833	0.0478001	0.426596	0.64305	-0.0692332	-0.153676	0.01521	0.107803	0.286376	-0.0551322	-0.140109	0.0298444	0.202888	0.45222	0.878186	N
diacylglycerol (16:1/18:2 [2], 16:0/18:3 [1])*	brown	Lipid	Diacylglycerol	0.0227116	-0.0607098	0.106133	0.592829	0.793479	-0.00178158	-0.0896673	0.0861041	0.968234	0.984149	0.0143736	-0.0740637	0.102811	0.749506	0.864515	0.801842	N
dihomolinoleate (20:2n6)	blue	Lipid	Long Chain Polyunsaturated Fatty Acid (n3 and n6)	-0.0583273	-0.144951	0.0282963	0.186373	0.423908	-0.0685093	-0.154989	0.0179707	0.120181	0.314458	-0.0630289	-0.150853	0.0247954	0.159062	0.384399	0.889184	N
dihomolinolenate (20:3n3 or 3n6)	blue	Lipid	Long Chain Polyunsaturated Fatty Acid (n3 and n6)	-0.103109	-0.192093	-0.0141248	0.0232504	0.128431	-0.12293	-0.213003	-0.0328578	0.00759303	0.079915	-0.125492	-0.217236	-0.0337472	0.00746431	0.079915	0.728896	N
docosadienoate (22:2n6)	blue	Lipid	Long Chain Polyunsaturated Fatty Acid (n3 and n6)	-0.0789356	-0.16427	0.00639878	0.0697398	0.214774	-0.0824306	-0.167273	0.0024119	0.0568461	0.190512	-0.0745951	-0.160171	0.0109811	0.0873697	0.25008	0.865354	N
docosapentaenoate (DPA; 22:5n3)	blue	Lipid	Long Chain Polyunsaturated Fatty Acid (n3 and n6)	-0.0909813	-0.181488	-0.000474491	0.0488164	0.176959	-0.0944821	-0.184468	-0.0044965	0.0396462	0.164249	-0.0958094	-0.186355	-0.00526355	0.0381435	0.161877	0.831667	N
docosapentaenoate (n6 DPA; 22:5n6)	blue	Lipid	Long Chain Polyunsaturated Fatty Acid (n3 and n6)	-0.0829328	-0.164933	-0.000933123	0.0474609	0.175414	-0.0970769	-0.179096	-0.0150582	0.0204676	0.121761	-0.106631	-0.189412	-0.0238509	0.0117112	0.0948984	0.743341	N
docosatrienoate (22:3n3)	blue	Lipid	Long Chain Polyunsaturated Fatty Acid (n3 and n6)	-0.0274893	-0.116073	0.0610942	0.542204	0.747614	-0.049982	-0.139485	0.0395215	0.272967	0.53668	-0.0426209	-0.132546	0.0473041	0.352027	0.612526	0.734977	N
docosatrienoate (22:3n6)*	blue	Lipid	Long Chain Polyunsaturated Fatty Acid (n3 and n6)	-0.0619053	-0.147301	0.0234908	0.15492	0.377008	-0.0884852	-0.174992	-0.0019788	0.0450076	0.172117	-0.0946096	-0.181532	-0.00768706	0.0329774	0.155083	0.653292	Y
eicosenoate (20:1n9 or 1n11)	blue	Lipid	Long Chain Fatty Acids	-0.029774	-0.115066	0.0555178	0.492981	0.711541	-0.038192	-0.123195	0.0468111	0.377647	0.621156	-0.0304583	-0.116177	0.0552604	0.485249	0.703611	0.857479	N
erythronate*	turquoise	Carbohydrate	Aminosugar Metabolism	-0.00347549	-0.0950543	0.0881033	0.94057	0.97707	-0.0285809	-0.12148	0.0643181	0.545672	0.747614	-0.0392756	-0.13262	0.0540685	0.408633	0.637687	0.671905	Y
gamma-glutamylphenylalanine	turquoise	Peptide	Gamma-glutamyl Amino Acid	0.0203251	-0.0742529	0.114903	0.672932	0.820683	-0.0212596	-0.120373	0.0778536	0.673509	0.820683	-0.0138006	-0.113241	0.0856401	0.785126	0.884219	0.738747	Y
glutamine conjugate of C6H10O2 (2)*	magenta	Partially Characterized Molecules	Partially Characterized Molecules	-0.0144411	-0.105155	0.0762727	0.754497	0.866551	-0.0220818	-0.112524	0.0683602	0.63153	0.806671	-0.00909765	-0.100088	0.0818925	0.844273	0.920281	0.823732	Y
glycerate	cyan	Carbohydrate	Glycolysis, Gluconeogenesis, and Pyruvate Metabolism	-0.0228313	-0.126641	0.0809786	0.665736	0.820683	0.00658333	-0.099018	0.112185	0.902528	0.943387	-0.00609849	-0.113111	0.100914	0.910853	0.949033	0.744546	Y
glycerol	blue	Lipid	Glycerolipid Metabolism	-0.0784295	-0.169212	0.0123533	0.0902184	0.253193	-0.107761	-0.200475	-0.0150474	0.0228325	0.128157	-0.10087	-0.19431	-0.00743027	0.034431	0.158798	0.667169	N
glycosyl-N-tricosanoyl-sphingadienine (d18:2/23:0)*	greenyellow	Lipid	Ceramides	0.0591204	-0.0308084	0.149049	0.196985	0.442264	0.135162	0.0368861	0.233438	0.00714328	0.079915	0.113785	0.0132348	0.214335	0.0266598	0.137934	0.70009	Y
hexadecadienoate (16:2n6)	blue	Lipid	Long Chain Polyunsaturated Fatty Acid (n3 and n6)	-0.0402338	-0.131859	0.0513911	0.388552	0.628912	-0.0563495	-0.148952	0.0362526	0.232322	0.492422	-0.0486816	-0.142284	0.0449203	0.30719	0.575159	0.743591	N
hexadecanedioate (C16)	blue	Lipid	Fatty Acid, Dicarboxylate	-0.114709	-0.199079	-0.0303393	0.00782333	0.079915	-0.10949	-0.193528	-0.025452	0.0107885	0.0938598	-0.108162	-0.193527	-0.0227963	0.0131459	0.0994518	0.65996	N
hydroxyasparagine	turquoise	Amino Acid	Alanine and Aspartate Metabolism	-0.0184523	-0.109291	0.0723861	0.689883	0.82786	-0.0593547	-0.154128	0.0354185	0.218992	0.470428	-0.0652653	-0.160497	0.0299667	0.178651	0.409842	0.732089	Y
laurate (12:0)	blue	Lipid	Medium Chain Fatty Acid	-0.0921671	-0.179543	-0.00479132	0.038743	0.16244	-0.0901056	-0.176998	-0.00321373	0.0421434	0.171122	-0.0851543	-0.173026	0.00271744	0.0574821	0.190512	0.66421	N
linoleate (18:2n6)	blue	Lipid	Long Chain Polyunsaturated Fatty Acid (n3 and n6)	-0.0448676	-0.133454	0.043719	0.320035	0.589271	-0.050403	-0.138817	0.038011	0.263106	0.526213	-0.0422142	-0.132109	0.0476808	0.356476	0.613845	0.846187	N
linolenate (18:3n3 or 3n6)	blue	Lipid	Long Chain Polyunsaturated Fatty Acid (n3 and n6)	-0.105771	-0.196358	-0.0151835	0.0222208	0.126768	-0.116562	-0.207095	-0.0260305	0.0117456	0.0948984	-0.110164	-0.2021	-0.018229	0.0189681	0.121761	0.819765	N
margarate (17:0)	blue	Lipid	Long Chain Fatty Acids	-0.00737041	-0.0977912	0.0830504	0.872781	0.93168	-0.0217111	-0.112205	0.0687824	0.637456	0.806671	-0.0316641	-0.123108	0.05978	0.496442	0.711541	0.846532	N
myristate (14:0)	blue	Lipid	Long Chain Fatty Acids	-0.0605702	-0.148053	0.0269122	0.174259	0.409842	-0.0764917	-0.164326	0.0113428	0.0876718	0.25008	-0.0757329	-0.164516	0.0130497	0.0943346	0.260543	0.86862	N
myristoleate (14:1n5)	blue	Lipid	Long Chain Fatty Acids	-0.109039	-0.201128	-0.0169504	0.0204172	0.121761	-0.125879	-0.218705	-0.0330538	0.00798361	0.079915	-0.115994	-0.210407	-0.0215808	0.0161698	0.112772	0.792493	N
myristoyl dihydrosphingomyelin (d18:0/14:0)*	yellow	Lipid	Sphingolipid Metabolism	0.0594532	-0.0387879	0.157694	0.234891	0.492422	0.0870134	-0.0127117	0.186738	0.0870674	0.25008	0.0798355	-0.0218852	0.181556	0.123637	0.320545	0.717926	N
myristoyl-linoleoyl-glycerol (14:0/18:2) [1]*	brown	Lipid	Diacylglycerol	-0.0180581	-0.100654	0.0645382	0.667597	0.820683	-0.0443561	-0.129676	0.0409637	0.307412	0.575159	-0.038489	-0.124292	0.0473143	0.378392	0.621156	0.826223	N
myristoyl-linoleoyl-glycerol (14:0/18:2) [2]*	brown	Lipid	Diacylglycerol	0.00229845	-0.0779586	0.0825555	0.955135	0.980492	-0.0270638	-0.111141	0.0570135	0.527253	0.744084	-0.0222502	-0.106798	0.0622978	0.605196	0.800497	0.865	N
N-acetylalanine	turquoise	Amino Acid	Alanine and Aspartate Metabolism	0.0199903	-0.0725262	0.112507	0.671256	0.820683	-0.00656183	-0.100713	0.0875898	0.8911	0.939705	-0.00936563	-0.104247	0.085516	0.846236	0.920281	0.781676	Y
N-acetylserine	turquoise	Amino Acid	Glycine, Serine and Threonine Metabolism	0.00724223	-0.0865328	0.101017	0.879412	0.935888	-0.0116692	-0.105975	0.0826361	0.807946	0.895431	-0.0168273	-0.112347	0.0786927	0.729284	0.860308	0.684653	Y
N-oleoyltaurine	blue	Lipid	Endocannabinoid	-0.0276864	-0.112318	0.0569452	0.520547	0.73939	-0.0340917	-0.118346	0.0501629	0.426852	0.64305	-0.0212581	-0.106269	0.0637533	0.623278	0.806671	0.652496	N
N-palmitoyl-heptadecasphingosine (d17:1/16:0)*	yellow	Lipid	Ceramides	0.0852419	-0.000502375	0.170986	0.0513512	0.182349	0.0985693	0.0127321	0.184406	0.0245103	0.131138	0.101085	0.0128368	0.189333	0.024871	0.131138	0.668259	N
N1-methylinosine	turquoise	Nucleotide	Purine Metabolism, (Hypo)Xanthine/Inosine containing	-0.00308475	-0.0960819	0.0899124	0.948045	0.97899	-0.0326037	-0.12767	0.0624631	0.500595	0.713964	-0.0303841	-0.126725	0.0659566	0.535608	0.745423	0.679051	Y
N2,N2-dimethylguanosine	turquoise	Nucleotide	Purine Metabolism, Guanine containing	0.0698852	-0.0212325	0.161003	0.132409	0.3339	0.0429624	-0.0506936	0.136618	0.367733	0.620809	0.0324338	-0.0613226	0.12619	0.496852	0.711541	0.731173	Y
N6-carbamoylthreonyladenosine	turquoise	Nucleotide	Purine Metabolism, Adenine containing	-0.040998	-0.139925	0.0579293	0.415755	0.643034	-0.0867632	-0.189524	0.0159972	0.0977332	0.265712	-0.101833	-0.205574	0.00190682	0.0543414	0.1854	0.719287	Y
nonadecanoate (19:0)	blue	Lipid	Long Chain Fatty Acids	-0.0128346	-0.104236	0.0785665	0.78267	0.884219	-0.00673517	-0.0977767	0.0843063	0.88445	0.93838	-0.0222572	-0.114718	0.0702034	0.636308	0.806671	0.765065	N
oleate/vaccenate (18:1)	blue	Lipid	Long Chain Fatty Acids	-0.0384343	-0.125302	0.048433	0.384963	0.628912	-0.0608764	-0.148791	0.0270384	0.174209	0.409842	-0.049681	-0.139107	0.0397448	0.275421	0.538463	0.875223	N
oleoyl-arachidonoyl-glycerol (18:1/20:4) [1]*	brown	Lipid	Diacylglycerol	0.0345459	-0.0502778	0.11937	0.423849	0.64305	-0.0026066	-0.0918711	0.0866579	0.954254	0.980492	0.00645191	-0.0829604	0.0958643	0.887265	0.938506	0.710643	Y
oleoyl-arachidonoyl-glycerol (18:1/20:4) [2]*	brown	Lipid	Diacylglycerol	0.0346495	-0.0495803	0.118879	0.4192	0.64305	0.00147038	-0.0865663	0.0895071	0.973825	0.984149	-0.00102318	-0.0896965	0.0876501	0.981914	0.98759	0.707386	N
oleoyl-oleoyl-glycerol (18:1/18:1) [1]*	brown	Lipid	Diacylglycerol	0.0323362	-0.0486401	0.113312	0.432931	0.645374	0.00764912	-0.0759467	0.0912449	0.857348	0.923706	0.0341599	-0.050188	0.118508	0.426411	0.64305	0.734585	N
oleoyl-oleoyl-glycerol (18:1/18:1) [2]*	brown	Lipid	Diacylglycerol	0.0261346	-0.056192	0.108461	0.532969	0.745423	8.76619e-05	-0.0849021	0.0850774	0.998383	0.998383	0.0248386	-0.0608359	0.110513	0.569035	0.767535	0.757499	N
oxalate (ethanedioate)	cyan	Cofactors and Vitamins	Ascorbate and Aldarate Metabolism	-0.0493888	-0.162519	0.0637414	0.391308	0.63044	-0.0187646	-0.133973	0.096444	0.749007	0.864515	-0.0301017	-0.146637	0.0864334	0.611874	0.800497	0.754108	Y
palmitate (16:0)	blue	Lipid	Long Chain Fatty Acids	-0.0593229	-0.145747	0.0271014	0.177986	0.409842	-0.0830693	-0.170489	0.00435059	0.0624848	0.203222	-0.0793058	-0.167929	0.0093173	0.0793043	0.235694	0.900836	N
palmitoleate (16:1n7)	blue	Lipid	Long Chain Fatty Acids	-0.0678291	-0.156262	0.0206034	0.13239	0.3339	-0.091896	-0.181725	-0.00206667	0.04498	0.172117	-0.0775736	-0.169356	0.0142092	0.0973855	0.265712	0.817078	N
palmitoleoyl-linoleoyl-glycerol (16:1/18:2) [1]*	brown	Lipid	Diacylglycerol	0.0385102	-0.0462247	0.123245	0.372184	0.620809	0.0183514	-0.070114	0.106817	0.683657	0.823227	0.038702	-0.0504684	0.127872	0.394037	0.631911	0.74013	N
palmitoyl dihydrosphingomyelin (d18:0/16:0)*	yellow	Lipid	Sphingolipid Metabolism	0.0126655	-0.0771191	0.10245	0.781697	0.884219	0.0571657	-0.0372332	0.151565	0.23458	0.492422	0.0483511	-0.0483783	0.14508	0.326365	0.591537	0.655463	N
palmitoyl-arachidonoyl-glycerol (16:0/20:4) [1]*	brown	Lipid	Diacylglycerol	-0.0206153	-0.102648	0.0614171	0.621579	0.806671	-0.0536486	-0.138453	0.0311559	0.214376	0.469201	-0.0481842	-0.133637	0.0372682	0.268307	0.533548	0.731653	N
palmitoyl-arachidonoyl-glycerol (16:0/20:4) [2]*	brown	Lipid	Diacylglycerol	0.00999914	-0.075208	0.0952063	0.817683	0.900486	-0.0236396	-0.112056	0.0647764	0.599474	0.796248	-0.0266669	-0.115694	0.0623605	0.556293	0.759177	0.770041	N
palmitoyl-linoleoyl-glycerol (16:0/18:2) [2]*	brown	Lipid	Diacylglycerol	0.017005	-0.0696318	0.103642	0.699828	0.831195	0.00585772	-0.0825054	0.0942208	0.896386	0.942424	0.00817871	-0.0802573	0.0966147	0.855826	0.923706	0.725576	N
palmitoyl-myristoyl-glycerol (16:0/14:0) [1]*	brown	Lipid	Diacylglycerol	-0.0226883	-0.10685	0.0614734	0.596462	0.795282	-0.0480475	-0.133904	0.0378086	0.271946	0.53668	-0.0592783	-0.14517	0.0266138	0.175623	0.409842	0.805548	N
palmitoyl-myristoyl-glycerol (16:0/14:0) [2]	brown	Lipid	Diacylglycerol	-0.0136649	-0.097991	0.0706611	0.75024	0.864515	-0.0386948	-0.124954	0.0475647	0.378406	0.621156	-0.0451585	-0.131903	0.0415859	0.306725	0.575159	0.788664	N
palmitoyl-oleoyl-glycerol (16:0/18:1) [1]*	brown	Lipid	Diacylglycerol	-0.00294665	-0.0858655	0.0799722	0.944344	0.978071	-0.0368645	-0.123869	0.0501396	0.40539	0.635477	-0.019969	-0.107421	0.0674826	0.65375	0.818363	0.866837	N
palmitoyl-oleoyl-glycerol (16:0/18:1) [2]*	brown	Lipid	Diacylglycerol	-0.00859845	-0.091202	0.0740051	0.837976	0.91703	-0.040607	-0.126848	0.0456341	0.355217	0.613845	-0.0203083	-0.107465	0.0668487	0.647153	0.81303	0.884092	N
palmitoyl-palmitoyl-glycerol (16:0/16:0) [1]*	brown	Lipid	Diacylglycerol	-0.0150338	-0.102007	0.0719393	0.734196	0.863177	-0.0450144	-0.135035	0.0450063	0.326213	0.591537	-0.0443381	-0.134762	0.0460858	0.335656	0.599017	0.840952	N
palmitoyl-palmitoyl-glycerol (16:0/16:0) [2]*	brown	Lipid	Diacylglycerol	-0.0176942	-0.100443	0.0650542	0.674469	0.820683	-0.0461699	-0.132061	0.0397214	0.291293	0.560055	-0.0367175	-0.122857	0.0494224	0.40255	0.635477	0.862365	N
palmitoylcarnitine (C16)	purple	Lipid	Fatty Acid Metabolism (Acyl Carnitine)	-0.01812	-0.104496	0.0682557	0.680288	0.823227	-0.019023	-0.105014	0.0669678	0.663896	0.820683	-0.0109473	-0.0973253	0.0754308	0.803374	0.895431	0.725064	Y
pentadecanoate (15:0)	blue	Lipid	Long Chain Fatty Acids	-0.00925525	-0.097678	0.0791675	0.837089	0.91703	-0.0216765	-0.110159	0.0668061	0.630377	0.806671	-0.028897	-0.118866	0.0610721	0.528128	0.744084	0.801503	N
pseudouridine	turquoise	Nucleotide	Pyrimidine Metabolism, Uracil containing	-0.0167958	-0.102331	0.0687391	0.699708	0.831195	-0.0325891	-0.118364	0.0531854	0.455582	0.668957	-0.0320253	-0.118539	0.0544886	0.46721	0.680288	0.672854	Y
sphingomyelin (d17:1/14:0, d16:1/15:0)*	yellow	Lipid	Sphingolipid Metabolism	0.0814305	-0.0161557	0.179017	0.101708	0.274376	0.105567	0.00690208	0.204231	0.036049	0.158798	0.0918821	-0.00937523	0.193139	0.0752	0.229387	0.758286	Y
sphingomyelin (d17:1/16:0, d18:1/15:0, d16:1/17:0)*	yellow	Lipid	Sphingolipid Metabolism	0.111295	0.018587	0.204003	0.0187461	0.121761	0.158636	0.0626233	0.254648	0.00125736	0.0390783	0.147394	0.0480961	0.246692	0.00371952	0.0569408	0.869213	Y
sphingomyelin (d17:2/16:0, d18:2/15:0)*	yellow	Lipid	Sphingolipid Metabolism	0.156069	0.0552984	0.25684	0.00247948	0.0492891	0.176209	0.0737575	0.278661	0.000790986	0.0390783	0.170886	0.0652292	0.276543	0.00158913	0.0409207	0.726238	N
sphingomyelin (d18:1/14:0, d16:1/16:0)*	yellow	Lipid	Sphingolipid Metabolism	0.0705226	-0.0242571	0.165302	0.144333	0.358225	0.105023	0.00743835	0.202608	0.0349797	0.158798	0.103709	0.0036285	0.203789	0.0422887	0.171122	0.831426	N
sphingomyelin (d18:1/17:0, d17:1/18:0, d19:1/16:0)	yellow	Lipid	Sphingolipid Metabolism	0.126518	0.0333737	0.219663	0.00788201	0.079915	0.156976	0.0628787	0.251073	0.00112851	0.0390783	0.140435	0.0434912	0.237378	0.00462759	0.0644161	0.856104	Y
sphingomyelin (d18:1/19:0, d19:1/18:0)*	yellow	Lipid	Sphingolipid Metabolism	0.165869	0.0702585	0.26148	0.00071254	0.0390783	0.173676	0.0784364	0.268915	0.000377687	0.0390783	0.160219	0.0626519	0.257786	0.00134753	0.0390783	0.842978	Y
sphingomyelin (d18:1/20:0, d16:1/22:0)*	yellow	Lipid	Sphingolipid Metabolism	0.0881846	-0.000138403	0.176508	0.0503584	0.180667	0.104962	0.0166041	0.19332	0.0200145	0.121761	0.0950881	0.0063361	0.18384	0.0358037	0.158798	0.770965	N
sphingomyelin (d18:1/21:0, d17:1/22:0, d16:1/23:0)*	yellow	Lipid	Sphingolipid Metabolism	0.0872206	-0.00641444	0.180856	0.0678124	0.210703	0.122327	0.0260833	0.21857	0.0128601	0.0994516	0.108458	0.0102919	0.206624	0.0304403	0.146711	0.867656	Y
sphingomyelin (d18:1/22:1, d18:2/22:0, d16:1/24:1)*	yellow	Lipid	Sphingolipid Metabolism	0.089645	-0.00136521	0.180655	0.0535208	0.184408	0.118778	0.0262473	0.211309	0.0119986	0.0948984	0.105714	0.0114721	0.199955	0.0280059	0.141247	0.732545	N
sphingomyelin (d18:1/22:2, d18:2/22:1, d16:1/24:2)*	yellow	Lipid	Sphingolipid Metabolism	0.11038	0.0142013	0.206558	0.0245933	0.131138	0.146105	0.0474102	0.244799	0.00380899	0.0569408	0.134162	0.03435	0.233973	0.00855237	0.0812102	0.67024	N
sphingomyelin (d18:1/25:0, d19:0/24:1, d20:1/23:0, d19:1/24:0)*	yellow	Lipid	Sphingolipid Metabolism	0.146467	0.0554874	0.237447	0.00166717	0.0409207	0.160774	0.0700265	0.251522	0.000549354	0.0390783	0.148568	0.0558021	0.241334	0.00176382	0.0409207	0.661956	Y
sphingomyelin (d18:2/14:0, d18:1/14:1)*	yellow	Lipid	Sphingolipid Metabolism	0.1133	-0.00431145	0.230911	0.0589687	0.193596	0.126546	0.00399576	0.249095	0.0430154	0.172062	0.11667	-0.0081382	0.241478	0.0668452	0.209569	0.755121	N
sphingomyelin (d18:2/16:0, d18:1/16:1)*	yellow	Lipid	Sphingolipid Metabolism	0.0562159	-0.0404862	0.152918	0.253819	0.515586	0.0893929	-0.0111516	0.189937	0.0812598	0.237634	0.0880155	-0.0141038	0.190135	0.0909693	0.253258	0.653998	N
sphingomyelin (d18:2/21:0, d16:2/23:0)*	yellow	Lipid	Sphingolipid Metabolism	0.163441	0.0576127	0.26927	0.00254944	0.0492891	0.182995	0.076251	0.289738	0.000822313	0.0390783	0.165785	0.0562007	0.275369	0.00311552	0.0532247	0.839572	Y
sphingomyelin (d18:2/23:0, d18:1/23:1, d17:1/24:1)*	yellow	Lipid	Sphingolipid Metabolism	0.0918224	-0.00543447	0.189079	0.0641829	0.206811	0.151589	0.0488461	0.254333	0.00392695	0.0569408	0.129063	0.0239794	0.234146	0.0162029	0.112772	0.886513	N
sphingomyelin (d18:2/23:1)*	yellow	Lipid	Sphingolipid Metabolism	0.134977	0.0342788	0.235676	0.00873189	0.0812102	0.173474	0.0701202	0.276827	0.0010527	0.0390783	0.153063	0.0466756	0.25945	0.00491231	0.0657494	0.846254	N
stachydrine	cyan	Xenobiotics	Food Component/Plant	-0.0445357	-0.13356	0.0444888	0.326006	0.591537	-0.0380878	-0.127011	0.0508354	0.400302	0.635477	-0.0578302	-0.149583	0.0339222	0.216045	0.469898	0.671513	Y
stearate (18:0)	blue	Lipid	Long Chain Fatty Acids	-0.0599012	-0.149541	0.0297385	0.189722	0.428723	-0.0723059	-0.161793	0.0171814	0.112984	0.297866	-0.0820645	-0.172704	0.00857474	0.0758472	0.229387	0.852889	N
tartronate (hydroxymalonate)	cyan	Xenobiotics	Food Component/Plant	-0.0525738	-0.160911	0.0557635	0.34069	0.604898	-0.0183503	-0.129821	0.09312	0.74641	0.864515	-0.0294563	-0.14229	0.0833774	0.608087	0.800497	0.672186	Y
tetradecadienoate (14:2)*	blue	Lipid	Long Chain Polyunsaturated Fatty Acid (n3 and n6)	-0.131455	-0.218637	-0.044273	0.00321183	0.0532247	-0.12407	-0.211046	-0.0370933	0.00528372	0.0681012	-0.110207	-0.198861	-0.021554	0.0149606	0.110772	0.766707	N
tetradecanedioate (C14)	blue	Lipid	Fatty Acid, Dicarboxylate	-0.111567	-0.198091	-0.0250421	0.0116229	0.0948984	-0.104885	-0.191133	-0.0186383	0.0172706	0.117847	-0.104446	-0.192735	-0.0161571	0.0205342	0.121761	0.676297	N
tricosanoyl sphingomyelin (d18:1/23:0)*	yellow	Lipid	Sphingolipid Metabolism	0.0610823	-0.0279026	0.150067	0.177973	0.409842	0.0974644	0.00581138	0.189117	0.0371956	0.159908	0.0807686	-0.0125894	0.174127	0.0897576	0.253193	0.803754	N
X - 21353	blue			-0.0640475	-0.148373	0.0202775	0.136198	0.340984	-0.0543649	-0.138608	0.0298784	0.205322	0.452229	-0.0432738	-0.128257	0.0417091	0.317412	0.587549	0.690156	N
X - 21470	red			-0.0831858	-0.176334	0.0099624	0.0799192	0.235694	-0.0917615	-0.184816	0.00129296	0.0532542	0.184408	-0.0777419	-0.171908	0.0164244	0.105375	0.28208	0.760052	Y
X - 23680	tan			-0.0324395	-0.114203	0.0493236	0.435906	0.645513	-0.0494196	-0.131557	0.0327173	0.237603	0.495126	-0.0432475	-0.126124	0.0396292	0.305578	0.575159	0.730836	Y

## Sheet: Supp Table 1 (Amyloid status)
Supplementary Table 1 (Full hub metabolite results - Amyloid status)
Metabolite	Module	Family	Pathway	Model 1					Model 2					Model 3					Module membership (kME)	Previous hub?
				OR	L95	U95	p	pFDR	OR	L95	U95	p	pFDR	OR	L95	U95	p	pFDR
(12 or 13)-methylmyristate (a15:0 or i15:0)	blue	Lipid	Fatty Acid, Branched	0.973109	0.731936	1.29375	0.850858	0.969898	0.976386	0.735548	1.29608	0.868356	0.969898	0.995616	0.744102	1.33214	0.976348	0.98583	0.745843	N
(14 or 15)-methylpalmitate (a17:0 or i17:0)	blue	Lipid	Fatty Acid, Branched	0.870328	0.662993	1.1425	0.31629	0.880445	0.867846	0.661692	1.13823	0.304869	0.880445	0.879783	0.666401	1.16149	0.365244	0.880445	0.779221	N
(16 or 17)-methylstearate (a19:0 or i19:0)	blue	Lipid	Fatty Acid, Branched	0.77563	0.590116	1.01946	0.0684062	0.880445	0.77066	0.586809	1.01211	0.0609638	0.880445	0.773752	0.58458	1.02414	0.0728288	0.880445	0.746018	N
(2 or 3)-decenoate (10:1n7 or n8)	blue	Lipid	Medium Chain Fatty Acid	1.18047	0.905096	1.53962	0.22022	0.880445	1.17604	0.898083	1.54003	0.237842	0.880445	1.17726	0.883488	1.56872	0.264416	0.880445	0.672985	N
(S)-3-hydroxybutyrylcarnitine	magenta	Lipid	Fatty Acid Metabolism (Acyl Carnitine)	1.11564	0.852659	1.45974	0.42406	0.880445	1.12041	0.853204	1.47131	0.412506	0.880445	1.08557	0.81883	1.43919	0.56737	0.926971	0.751235	Y
1-palmitoyl-2-arachidonoyl-GPE (16:0/20:4)*	brown	Lipid	Phosphatidylethanolamine (PE)	1.01508	0.775608	1.3285	0.912971	0.971874	1.01198	0.768812	1.33207	0.932131	0.973938	1.04179	0.782298	1.38735	0.778887	0.969223	0.658659	N
1-palmitoyl-2-oleoyl-GPE (16:0/18:1)	brown	Lipid	Phosphatidylethanolamine (PE)	0.831255	0.63166	1.09392	0.186537	0.880445	0.837411	0.629253	1.11443	0.222967	0.880445	0.854897	0.635347	1.15031	0.29971	0.880445	0.779369	Y
1-palmitoyl-2-palmitoleoyl-GPC (16:0/16:1)*	brown	Lipid	Phosphatidylcholine (PC)	0.836919	0.640694	1.09324	0.190984	0.880445	0.871373	0.661657	1.14756	0.326161	0.880445	0.897213	0.67802	1.18727	0.446976	0.880445	0.670549	N
1-stearoyl-2-arachidonoyl-GPE (18:0/20:4)	brown	Lipid	Phosphatidylethanolamine (PE)	1.06633	0.809041	1.40545	0.647763	0.94902	1.07388	0.804944	1.43266	0.627191	0.944859	1.11736	0.827928	1.50797	0.467235	0.880445	0.720853	N
1-stearoyl-2-linoleoyl-GPE (18:0/18:2)*	brown	Lipid	Phosphatidylethanolamine (PE)	0.823817	0.626833	1.0827	0.16403	0.880445	0.843589	0.639618	1.1126	0.227759	0.880445	0.866934	0.651111	1.1543	0.3274	0.880445	0.710177	N
1-stearoyl-2-oleoyl-GPE (18:0/18:1)	brown	Lipid	Phosphatidylethanolamine (PE)	0.770354	0.584545	1.01522	0.0638643	0.880445	0.777144	0.585712	1.03114	0.0804192	0.880445	0.789995	0.588026	1.06133	0.117304	0.880445	0.756674	N
10-heptadecenoate (17:1n7)	blue	Lipid	Long Chain Fatty Acids	0.965552	0.73157	1.27437	0.804017	0.969223	0.993024	0.749489	1.31569	0.961017	0.980745	1.0096	0.756079	1.34814	0.948218	0.976168	0.877561	N
10-nonadecenoate (19:1n9)	blue	Lipid	Long Chain Fatty Acids	0.969437	0.739692	1.27054	0.821638	0.969223	0.985065	0.75102	1.29205	0.913226	0.971874	0.991562	0.75014	1.31068	0.952419	0.976168	0.883076	N
16-hydroxypalmitate	blue	Lipid	Fatty Acid, Monohydroxy	0.887063	0.666772	1.18013	0.409727	0.880445	0.888131	0.66611	1.18415	0.418007	0.880445	0.889054	0.660378	1.19692	0.437318	0.880445	0.726181	Y
2,3-dihydroxy-5-methylthio-4-pentenoate (DMTPA)*	turquoise	Amino Acid	Methionine, Cysteine, SAM and Taurine Metabolism	0.823827	0.606363	1.11928	0.214586	0.880445	0.861814	0.627118	1.18434	0.358329	0.880445	0.872919	0.629664	1.21015	0.413857	0.880445	0.831522	Y
3-(3-amino-3-carboxypropyl)uridine*	turquoise	Nucleotide	Pyrimidine Metabolism, Uracil containing	0.951675	0.715753	1.26536	0.732702	0.969223	0.993666	0.740731	1.33297	0.966108	0.983057	0.975831	0.716526	1.32898	0.87633	0.969898	0.717436	Y
3-hydroxydecanoate	blue	Lipid	Fatty Acid, Monohydroxy	1.11194	0.856054	1.44431	0.425604	0.880445	1.10103	0.846639	1.43185	0.471867	0.880445	1.07603	0.816522	1.41802	0.601962	0.932775	0.756728	N
3-hydroxylaurate	blue	Lipid	Fatty Acid, Monohydroxy	1.10668	0.857993	1.42744	0.434169	0.880445	1.10744	0.85723	1.43067	0.433904	0.880445	1.0853	0.830809	1.41774	0.547364	0.914947	0.776954	N
3-hydroxymyristate	blue	Lipid	Fatty Acid, Monohydroxy	1.14848	0.874894	1.50761	0.317824	0.880445	1.13125	0.861117	1.48611	0.374806	0.880445	1.11833	0.842218	1.48497	0.43856	0.880445	0.762474	N
3-hydroxyoctanoate	blue	Lipid	Fatty Acid, Monohydroxy	0.975352	0.742281	1.28161	0.857513	0.969898	0.953593	0.723456	1.25694	0.735387	0.969223	0.907785	0.679848	1.21214	0.511034	0.911694	0.651495	N
3-hydroxyoleate*	blue	Lipid	Fatty Acid, Monohydroxy	1.13194	0.851944	1.50397	0.39177	0.880445	1.12268	0.844838	1.49189	0.424159	0.880445	1.12981	0.838928	1.52155	0.420699	0.880445	0.683739	N
5-dodecenoate (12:1n7)	blue	Lipid	Medium Chain Fatty Acid	0.977078	0.720181	1.32561	0.881293	0.970538	0.980959	0.723665	1.32973	0.901194	0.971874	0.970945	0.707119	1.3332	0.855032	0.969898	0.771	N
5,6-dihydrouridine	turquoise	Nucleotide	Pyrimidine Metabolism, Uracil containing	0.887354	0.678155	1.16109	0.382758	0.880445	0.904031	0.689367	1.18554	0.464831	0.880445	0.889939	0.667501	1.1865	0.425912	0.880445	0.676496	Y
adrenate (22:4n6)	blue	Lipid	Long Chain Polyunsaturated Fatty Acid (n3 and n6)	1.13536	0.853537	1.51022	0.382286	0.880445	1.15539	0.864102	1.54488	0.328957	0.880445	1.18563	0.876393	1.60398	0.26868	0.880445	0.792712	N
arachidate (20:0)	blue	Lipid	Long Chain Fatty Acids	1.04882	0.794891	1.38386	0.735547	0.969223	1.01215	0.76352	1.34173	0.932951	0.973938	1.04134	0.775512	1.3983	0.787138	0.969223	0.662968	N
arachidonate (20:4n6)	blue	Lipid	Long Chain Polyunsaturated Fatty Acid (n3 and n6)	1.14268	0.862477	1.51391	0.351907	0.880445	1.13061	0.853005	1.49855	0.39224	0.880445	1.16077	0.861244	1.56448	0.32669	0.880445	0.668815	N
behenoyl sphingomyelin (d18:1/22:0)*	yellow	Lipid	Sphingolipid Metabolism	1.04511	0.803089	1.36007	0.742122	0.969223	1.04749	0.797268	1.37623	0.738465	0.969223	1.06568	0.798182	1.42282	0.665486	0.953621	0.733251	N
beta-cryptoxanthin	cyan	Cofactors and Vitamins	Vitamin A Metabolism	1.03053	0.74526	1.42499	0.855357	0.969898	0.979419	0.700059	1.37026	0.903163	0.971874	0.947282	0.660551	1.35848	0.767898	0.969223	0.694269	Y
branched-chain, straight-chain, or cyclopropyl 12:1 fatty acid*	blue	Partially Characterized Molecules	Partially Characterized Molecules	1.17447	0.884426	1.55963	0.265697	0.880445	1.16832	0.878763	1.55329	0.283572	0.880445	1.15077	0.855949	1.54713	0.351505	0.880445	0.772824	N
C-glycosyltryptophan	turquoise	Amino Acid	Tryptophan Metabolism	0.977243	0.738323	1.29348	0.871854	0.969898	1.0204	0.766279	1.3588	0.889819	0.970712	1.01791	0.753304	1.37547	0.907755	0.971874	0.694504	Y
cholesterol	yellow	Lipid	Sterol	0.92675	0.699098	1.22853	0.59607	0.932775	0.939214	0.684007	1.28964	0.697634	0.959774	0.983188	0.700573	1.37981	0.921701	0.973938	0.704057	N
diacylglycerol (12:0/18:1, 14:0/16:1, 16:0/14:1) [2]*	brown	Lipid	Diacylglycerol	0.842685	0.651434	1.09009	0.191925	0.880445	0.87386	0.668402	1.14247	0.323297	0.880445	0.900937	0.684757	1.18537	0.455216	0.880445	0.812373	N
diacylglycerol (14:0/18:1, 16:0/16:1) [1]*	brown	Lipid	Diacylglycerol	0.823045	0.637389	1.06278	0.135019	0.880445	0.861536	0.655569	1.13221	0.284205	0.880445	0.907421	0.684349	1.20321	0.498844	0.911694	0.877767	N
diacylglycerol (14:0/18:1, 16:0/16:1) [2]*	brown	Lipid	Diacylglycerol	0.821134	0.640268	1.05309	0.120232	0.880445	0.85936	0.658328	1.12178	0.264195	0.880445	0.889806	0.674443	1.17394	0.408012	0.880445	0.878186	N
diacylglycerol (16:1/18:2 [2], 16:0/18:3 [1])*	brown	Lipid	Diacylglycerol	0.946568	0.731021	1.22567	0.676356	0.953621	1.01564	0.771567	1.33693	0.911654	0.971874	1.09096	0.820419	1.45072	0.548487	0.914947	0.801842	N
dihomolinoleate (20:2n6)	blue	Lipid	Long Chain Polyunsaturated Fatty Acid (n3 and n6)	1.06246	0.806928	1.39891	0.665312	0.953621	1.07611	0.81726	1.41693	0.600538	0.932775	1.09642	0.81854	1.46863	0.53618	0.914661	0.889184	N
dihomolinolenate (20:3n3 or 3n6)	blue	Lipid	Long Chain Polyunsaturated Fatty Acid (n3 and n6)	1.03853	0.780532	1.38181	0.794823	0.969223	1.08833	0.814016	1.45508	0.567008	0.926971	1.13447	0.83246	1.54605	0.423425	0.880445	0.728896	N
docosadienoate (22:2n6)	blue	Lipid	Long Chain Polyunsaturated Fatty Acid (n3 and n6)	1.03725	0.79512	1.35311	0.786957	0.969223	1.03629	0.795277	1.35034	0.791369	0.969223	1.04684	0.79279	1.38229	0.746312	0.969223	0.865354	N
docosapentaenoate (DPA; 22:5n3)	blue	Lipid	Long Chain Polyunsaturated Fatty Acid (n3 and n6)	1.03039	0.772473	1.37443	0.838239	0.969898	1.02886	0.771515	1.37204	0.84604	0.969898	1.02549	0.757597	1.38811	0.870258	0.969898	0.831667	N
docosapentaenoate (n6 DPA; 22:5n6)	blue	Lipid	Long Chain Polyunsaturated Fatty Acid (n3 and n6)	1.0583	0.816122	1.37235	0.668391	0.953621	1.0728	0.826078	1.39321	0.597381	0.932775	1.07788	0.820824	1.41544	0.588684	0.932775	0.743341	N
docosatrienoate (22:3n3)	blue	Lipid	Long Chain Polyunsaturated Fatty Acid (n3 and n6)	0.975279	0.733807	1.29621	0.86276	0.969898	1.00067	0.749408	1.33617	0.99638	0.99638	1.02388	0.757137	1.38459	0.877925	0.969898	0.734977	N
docosatrienoate (22:3n6)*	blue	Lipid	Long Chain Polyunsaturated Fatty Acid (n3 and n6)	1.0395	0.801732	1.34777	0.769535	0.969223	1.04658	0.802324	1.3652	0.736484	0.969223	1.0651	0.809394	1.4016	0.65177	0.94902	0.653292	Y
eicosenoate (20:1n9 or 1n11)	blue	Lipid	Long Chain Fatty Acids	1.10346	0.844656	1.44155	0.469438	0.880445	1.10635	0.847844	1.44367	0.45578	0.880445	1.10855	0.837991	1.46646	0.469452	0.880445	0.857479	N
erythronate*	turquoise	Carbohydrate	Aminosugar Metabolism	0.878831	0.657125	1.17534	0.382979	0.880445	0.907769	0.676194	1.21865	0.518722	0.911694	0.917764	0.676945	1.24425	0.579667	0.932775	0.671905	Y
gamma-glutamylphenylalanine	turquoise	Peptide	Gamma-glutamyl Amino Acid	0.804138	0.594426	1.08784	0.156931	0.880445	0.831911	0.604675	1.14454	0.257491	0.880445	0.824071	0.594339	1.1426	0.245115	0.880445	0.738747	Y
glutamine conjugate of C6H10O2 (2)*	magenta	Partially Characterized Molecules	Partially Characterized Molecules	1.12029	0.852668	1.47192	0.413842	0.880445	1.11213	0.845597	1.46267	0.446208	0.880445	1.07382	0.808735	1.42579	0.621663	0.940602	0.823732	Y
glycerate	cyan	Carbohydrate	Glycolysis, Gluconeogenesis, and Pyruvate Metabolism	0.739912	0.53193	1.02921	0.0735114	0.880445	0.71637	0.510707	1.00485	0.0533542	0.880445	0.688624	0.481819	0.984194	0.0406625	0.880445	0.744546	Y
glycerol	blue	Lipid	Glycerolipid Metabolism	0.95035	0.713372	1.26605	0.727261	0.969223	0.99065	0.740179	1.32588	0.949512	0.976168	0.989623	0.734575	1.33322	0.945176	0.976168	0.667169	N
glycosyl-N-tricosanoyl-sphingadienine (d18:2/23:0)*	greenyellow	Lipid	Ceramides	0.967708	0.729197	1.28423	0.819746	0.969223	0.91769	0.670648	1.25573	0.590595	0.932775	0.916396	0.658632	1.27504	0.603579	0.932775	0.70009	Y
hexadecadienoate (16:2n6)	blue	Lipid	Long Chain Polyunsaturated Fatty Acid (n3 and n6)	0.960879	0.718304	1.28537	0.787588	0.969223	0.994781	0.741613	1.33438	0.972081	0.98583	1.00377	0.742672	1.35666	0.980416	0.986083	0.743591	N
hexadecanedioate (C16)	blue	Lipid	Fatty Acid, Dicarboxylate	0.921411	0.705971	1.2026	0.546106	0.914947	0.915746	0.700709	1.19677	0.518352	0.911694	0.893137	0.675203	1.18141	0.427506	0.880445	0.65996	N
hydroxyasparagine	turquoise	Amino Acid	Alanine and Aspartate Metabolism	0.93093	0.702162	1.23423	0.618142	0.939359	0.978968	0.726658	1.31888	0.888571	0.970712	1.03448	0.757729	1.4123	0.830625	0.969898	0.732089	Y
laurate (12:0)	blue	Lipid	Medium Chain Fatty Acid	1.09438	0.834437	1.43531	0.51364	0.911694	1.0913	0.831868	1.43163	0.527288	0.913526	1.11526	0.845812	1.47055	0.438499	0.880445	0.66421	N
linoleate (18:2n6)	blue	Lipid	Long Chain Polyunsaturated Fatty Acid (n3 and n6)	1.1701	0.88378	1.54919	0.271821	0.880445	1.18465	0.893975	1.56984	0.237425	0.880445	1.216	0.903801	1.63604	0.195803	0.880445	0.846187	N
linolenate (18:3n3 or 3n6)	blue	Lipid	Long Chain Polyunsaturated Fatty Acid (n3 and n6)	1.10869	0.83591	1.47047	0.473067	0.880445	1.12809	0.849572	1.49792	0.403878	0.880445	1.14642	0.851153	1.54412	0.367577	0.880445	0.819765	N
margarate (17:0)	blue	Lipid	Long Chain Fatty Acids	1.11896	0.8445	1.48261	0.43283	0.880445	1.12188	0.8465	1.48685	0.422626	0.880445	1.14712	0.856638	1.53611	0.355986	0.880445	0.846532	N
myristate (14:0)	blue	Lipid	Long Chain Fatty Acids	1.07455	0.816952	1.41336	0.606361	0.932775	1.09594	0.832323	1.44304	0.513156	0.911694	1.11757	0.842723	1.48206	0.439282	0.880445	0.86862	N
myristoleate (14:1n5)	blue	Lipid	Long Chain Fatty Acids	0.971645	0.72627	1.29992	0.846064	0.969898	1.00868	0.752809	1.35152	0.953727	0.976168	1.02444	0.759493	1.38182	0.874021	0.969898	0.792493	N
myristoyl dihydrosphingomyelin (d18:0/14:0)*	yellow	Lipid	Sphingolipid Metabolism	0.853549	0.624408	1.16678	0.319946	0.880445	0.854085	0.618118	1.18013	0.338194	0.880445	0.836348	0.597284	1.1711	0.297296	0.880445	0.717926	N
myristoyl-linoleoyl-glycerol (14:0/18:2) [1]*	brown	Lipid	Diacylglycerol	0.952016	0.73757	1.22881	0.705079	0.962225	1.00104	0.766609	1.30716	0.993893	0.99638	1.051	0.7981	1.38405	0.722571	0.969223	0.826223	N
myristoyl-linoleoyl-glycerol (14:0/18:2) [2]*	brown	Lipid	Diacylglycerol	0.844193	0.658649	1.082	0.180499	0.880445	0.886179	0.680876	1.15339	0.36794	0.880445	0.938271	0.714777	1.23165	0.645474	0.94902	0.865	N
N-acetylalanine	turquoise	Amino Acid	Alanine and Aspartate Metabolism	0.856326	0.635112	1.15459	0.308221	0.880445	0.878841	0.647999	1.19192	0.405235	0.880445	0.879627	0.644961	1.19968	0.41695	0.880445	0.781676	Y
N-acetylserine	turquoise	Amino Acid	Glycine, Serine and Threonine Metabolism	0.944089	0.703711	1.26658	0.700525	0.959774	0.967029	0.719994	1.29882	0.823318	0.969223	0.961036	0.709896	1.30102	0.796575	0.969223	0.684653	Y
N-oleoyltaurine	blue	Lipid	Endocannabinoid	1.07128	0.821084	1.39771	0.611128	0.932775	1.07138	0.822249	1.396	0.608841	0.932775	1.09268	0.831556	1.4358	0.523802	0.913526	0.652496	N
N-palmitoyl-heptadecasphingosine (d17:1/16:0)*	yellow	Lipid	Ceramides	0.797545	0.609005	1.04446	0.0999651	0.880445	0.80172	0.61035	1.05309	0.111954	0.880445	0.814949	0.612312	1.08465	0.160153	0.880445	0.668259	N
N1-methylinosine	turquoise	Nucleotide	Purine Metabolism, (Hypo)Xanthine/Inosine containing	0.777053	0.575221	1.0497	0.0999749	0.880445	0.799771	0.587961	1.08788	0.15418	0.880445	0.812527	0.589614	1.11972	0.203857	0.880445	0.679051	Y
N2,N2-dimethylguanosine	turquoise	Nucleotide	Purine Metabolism, Guanine containing	0.889269	0.669183	1.18174	0.41766	0.880445	0.913013	0.681343	1.22345	0.541391	0.914947	0.909617	0.674358	1.22695	0.534089	0.914661	0.731173	Y
N6-carbamoylthreonyladenosine	turquoise	Nucleotide	Purine Metabolism, Adenine containing	0.865249	0.640017	1.16974	0.34593	0.880445	0.904652	0.661213	1.23772	0.530107	0.913526	0.887023	0.639206	1.23092	0.472354	0.880445	0.719287	Y
nonadecanoate (19:0)	blue	Lipid	Long Chain Fatty Acids	1.06829	0.806927	1.41431	0.64374	0.94902	1.04539	0.788934	1.3852	0.756717	0.969223	1.06442	0.790502	1.43325	0.680184	0.953621	0.765065	N
oleate/vaccenate (18:1)	blue	Lipid	Long Chain Fatty Acids	1.21173	0.914022	1.6064	0.181324	0.880445	1.24845	0.938518	1.66072	0.127124	0.880445	1.26478	0.939273	1.7031	0.121453	0.880445	0.875223	N
oleoyl-arachidonoyl-glycerol (18:1/20:4) [1]*	brown	Lipid	Diacylglycerol	1.02621	0.783786	1.34362	0.850399	0.969898	1.05506	0.791037	1.4072	0.714699	0.969223	1.12038	0.832916	1.50707	0.451468	0.880445	0.710643	Y
oleoyl-arachidonoyl-glycerol (18:1/20:4) [2]*	brown	Lipid	Diacylglycerol	1.05246	0.812443	1.36339	0.697976	0.959774	1.06522	0.810765	1.39953	0.649349	0.94902	1.12831	0.850782	1.49636	0.401059	0.880445	0.707386	N
oleoyl-oleoyl-glycerol (18:1/18:1) [1]*	brown	Lipid	Diacylglycerol	0.996259	0.768818	1.29098	0.977331	0.98583	1.04985	0.800318	1.37717	0.724766	0.969223	1.09996	0.829408	1.45876	0.507434	0.911694	0.734585	N
oleoyl-oleoyl-glycerol (18:1/18:1) [2]*	brown	Lipid	Diacylglycerol	1.01905	0.782232	1.32757	0.888516	0.970712	1.07681	0.816203	1.42062	0.59988	0.932775	1.12721	0.845782	1.50228	0.412955	0.880445	0.757499	N
oxalate (ethanedioate)	cyan	Cofactors and Vitamins	Ascorbate and Aldarate Metabolism	0.658303	0.472524	0.917124	0.0135881	0.880445	0.639307	0.454868	0.898532	0.0101201	0.880445	0.616496	0.430317	0.883227	0.00849432	0.880445	0.754108	Y
palmitate (16:0)	blue	Lipid	Long Chain Fatty Acids	1.15899	0.87927	1.52769	0.294308	0.880445	1.19007	0.900158	1.57337	0.221209	0.880445	1.21553	0.909486	1.62455	0.186632	0.880445	0.900836	N
palmitoleate (16:1n7)	blue	Lipid	Long Chain Fatty Acids	1.02263	0.769853	1.3584	0.876966	0.969898	1.06342	0.797382	1.41822	0.67482	0.953621	1.08622	0.806258	1.46339	0.585712	0.932775	0.817078	N
palmitoleoyl-linoleoyl-glycerol (16:1/18:2) [1]*	brown	Lipid	Diacylglycerol	1.02199	0.781661	1.33621	0.873368	0.969898	1.09749	0.827412	1.45572	0.51776	0.911694	1.19081	0.886971	1.59874	0.244525	0.880445	0.74013	N
palmitoyl dihydrosphingomyelin (d18:0/16:0)*	yellow	Lipid	Sphingolipid Metabolism	1.03813	0.789598	1.36488	0.788236	0.969223	1.02388	0.764434	1.37138	0.873936	0.969898	1.04032	0.76348	1.41755	0.801796	0.969223	0.655463	N
palmitoyl-arachidonoyl-glycerol (16:0/20:4) [1]*	brown	Lipid	Diacylglycerol	0.986603	0.764978	1.27244	0.917054	0.972972	1.03381	0.789754	1.35328	0.808349	0.969223	1.08947	0.822398	1.44326	0.549494	0.914947	0.731653	N
palmitoyl-arachidonoyl-glycerol (16:0/20:4) [2]*	brown	Lipid	Diacylglycerol	1.01233	0.778841	1.31583	0.926824	0.973938	1.06009	0.804924	1.39614	0.677209	0.953621	1.13368	0.851038	1.5102	0.390218	0.880445	0.770041	N
palmitoyl-linoleoyl-glycerol (16:0/18:2) [2]*	brown	Lipid	Diacylglycerol	0.958266	0.735964	1.24771	0.751032	0.969223	1.01158	0.767341	1.33356	0.934757	0.973938	1.03373	0.770602	1.38672	0.824397	0.969223	0.725576	N
palmitoyl-myristoyl-glycerol (16:0/14:0) [1]*	brown	Lipid	Diacylglycerol	0.846714	0.648998	1.10466	0.219421	0.880445	0.872516	0.662866	1.14847	0.329881	0.880445	0.884182	0.667022	1.17204	0.391069	0.880445	0.805548	N
palmitoyl-myristoyl-glycerol (16:0/14:0) [2]	brown	Lipid	Diacylglycerol	0.86654	0.664296	1.13036	0.290009	0.880445	0.89915	0.682143	1.18519	0.449748	0.880445	0.940652	0.706631	1.25218	0.674371	0.953621	0.788664	N
palmitoyl-oleoyl-glycerol (16:0/18:1) [1]*	brown	Lipid	Diacylglycerol	0.886665	0.686687	1.14488	0.355434	0.880445	0.935342	0.71058	1.2312	0.632832	0.94902	0.981088	0.737015	1.30599	0.895667	0.971874	0.866837	N
palmitoyl-oleoyl-glycerol (16:0/18:1) [2]*	brown	Lipid	Diacylglycerol	0.925508	0.716573	1.19536	0.552346	0.915316	0.982714	0.747758	1.2915	0.900231	0.971874	1.03618	0.778682	1.37882	0.806937	0.969223	0.884092	N
palmitoyl-palmitoyl-glycerol (16:0/16:0) [1]*	brown	Lipid	Diacylglycerol	0.868955	0.664163	1.13689	0.30486	0.880445	0.909215	0.686119	1.20485	0.506716	0.911694	0.944577	0.706006	1.26376	0.700403	0.959774	0.840952	N
palmitoyl-palmitoyl-glycerol (16:0/16:0) [2]*	brown	Lipid	Diacylglycerol	0.865399	0.670822	1.11642	0.265168	0.880445	0.908136	0.695941	1.18503	0.477016	0.882988	0.937054	0.710819	1.23529	0.643938	0.94902	0.862365	N
palmitoylcarnitine (C16)	purple	Lipid	Fatty Acid Metabolism (Acyl Carnitine)	1.20603	0.910012	1.59835	0.191751	0.880445	1.21645	0.917488	1.61283	0.172818	0.880445	1.22039	0.915025	1.62767	0.174694	0.880445	0.725064	Y
pentadecanoate (15:0)	blue	Lipid	Long Chain Fatty Acids	1.1054	0.840203	1.45431	0.473112	0.880445	1.11688	0.847803	1.47135	0.430982	0.880445	1.13679	0.853969	1.51328	0.378803	0.880445	0.801503	N
pseudouridine	turquoise	Nucleotide	Pyrimidine Metabolism, Uracil containing	0.912199	0.696739	1.19429	0.502965	0.911694	0.927817	0.706962	1.21767	0.588295	0.932775	0.918681	0.689415	1.22419	0.561708	0.926419	0.672854	Y
sphingomyelin (d17:1/14:0, d16:1/15:0)*	yellow	Lipid	Sphingolipid Metabolism	0.743102	0.546962	1.00958	0.0575277	0.880445	0.73969	0.539384	1.01438	0.0612452	0.880445	0.74327	0.53338	1.03575	0.0795482	0.880445	0.758286	Y
sphingomyelin (d17:1/16:0, d18:1/15:0, d16:1/17:0)*	yellow	Lipid	Sphingolipid Metabolism	0.781069	0.582806	1.04678	0.097913	0.880445	0.762525	0.559047	1.04007	0.0867371	0.880445	0.753324	0.543272	1.04459	0.0892419	0.880445	0.869213	Y
sphingomyelin (d17:2/16:0, d18:2/15:0)*	yellow	Lipid	Sphingolipid Metabolism	0.765439	0.554836	1.05598	0.10324	0.880445	0.78718	0.564855	1.09701	0.157139	0.880445	0.801809	0.56448	1.13892	0.216706	0.880445	0.726238	N
sphingomyelin (d18:1/14:0, d16:1/16:0)*	yellow	Lipid	Sphingolipid Metabolism	0.759895	0.559896	1.03133	0.0779415	0.880445	0.756437	0.549504	1.0413	0.086759	0.880445	0.752186	0.538295	1.05106	0.0950539	0.880445	0.831426	N
sphingomyelin (d18:1/17:0, d17:1/18:0, d19:1/16:0)	yellow	Lipid	Sphingolipid Metabolism	0.958173	0.715598	1.28298	0.773701	0.969223	0.93971	0.697234	1.26651	0.682332	0.953621	0.946597	0.691809	1.29522	0.730959	0.969223	0.856104	Y
sphingomyelin (d18:1/19:0, d19:1/18:0)*	yellow	Lipid	Sphingolipid Metabolism	0.865058	0.634203	1.17995	0.359193	0.880445	0.866296	0.635305	1.18127	0.363471	0.880445	0.875232	0.634597	1.20711	0.41561	0.880445	0.842978	Y
sphingomyelin (d18:1/20:0, d16:1/22:0)*	yellow	Lipid	Sphingolipid Metabolism	1.1687	0.883535	1.5459	0.273921	0.880445	1.14491	0.863696	1.5177	0.345825	0.880445	1.13414	0.850387	1.51258	0.390616	0.880445	0.770965	N
sphingomyelin (d18:1/21:0, d17:1/22:0, d16:1/23:0)*	yellow	Lipid	Sphingolipid Metabolism	0.795259	0.586575	1.07819	0.139762	0.880445	0.793149	0.578323	1.08777	0.150015	0.880445	0.793653	0.571999	1.1012	0.166133	0.880445	0.867656	Y
sphingomyelin (d18:1/22:1, d18:2/22:0, d16:1/24:1)*	yellow	Lipid	Sphingolipid Metabolism	1.03927	0.79316	1.36174	0.779492	0.969223	1.03272	0.782797	1.36244	0.81942	0.969223	1.04125	0.780578	1.38898	0.782848	0.969223	0.732545	N
sphingomyelin (d18:1/22:2, d18:2/22:1, d16:1/24:2)*	yellow	Lipid	Sphingolipid Metabolism	0.770334	0.568665	1.04352	0.0918141	0.880445	0.768455	0.561551	1.05159	0.0996049	0.880445	0.765118	0.554807	1.05515	0.102302	0.880445	0.67024	N
sphingomyelin (d18:1/25:0, d19:0/24:1, d20:1/23:0, d19:1/24:0)*	yellow	Lipid	Sphingolipid Metabolism	0.8326	0.62223	1.1141	0.216976	0.880445	0.822365	0.613842	1.10172	0.189385	0.880445	0.815763	0.603452	1.10277	0.18495	0.880445	0.661956	Y
sphingomyelin (d18:2/14:0, d18:1/14:1)*	yellow	Lipid	Sphingolipid Metabolism	0.702318	0.482367	1.02256	0.065175	0.880445	0.747007	0.504584	1.1059	0.144667	0.880445	0.749335	0.49826	1.12693	0.16523	0.880445	0.755121	N
sphingomyelin (d18:2/16:0, d18:1/16:1)*	yellow	Lipid	Sphingolipid Metabolism	1.01153	0.745077	1.37328	0.941265	0.976168	1.0393	0.755496	1.4297	0.812334	0.969223	1.06791	0.765435	1.48991	0.69832	0.959774	0.653998	N
sphingomyelin (d18:2/21:0, d16:2/23:0)*	yellow	Lipid	Sphingolipid Metabolism	0.736684	0.519391	1.04488	0.086403	0.880445	0.75195	0.528858	1.06915	0.112085	0.880445	0.750989	0.519223	1.08621	0.127944	0.880445	0.839572	Y
sphingomyelin (d18:2/23:0, d18:1/23:1, d17:1/24:1)*	yellow	Lipid	Sphingolipid Metabolism	0.774331	0.564695	1.06179	0.112058	0.880445	0.748762	0.532732	1.0524	0.0955141	0.880445	0.7518	0.529274	1.06789	0.11083	0.880445	0.886513	N
sphingomyelin (d18:2/23:1)*	yellow	Lipid	Sphingolipid Metabolism	0.707323	0.510319	0.98038	0.0376792	0.880445	0.706232	0.503829	0.989947	0.0435578	0.880445	0.70742	0.497481	1.00595	0.0539705	0.880445	0.846254	N
stachydrine	cyan	Xenobiotics	Food Component/Plant	1.21206	0.908988	1.61618	0.189631	0.880445	1.19209	0.892102	1.59294	0.234145	0.880445	1.17648	0.864367	1.60129	0.300629	0.880445	0.671513	Y
stearate (18:0)	blue	Lipid	Long Chain Fatty Acids	1.04231	0.786284	1.3817	0.772748	0.969223	1.03364	0.779915	1.3699	0.817506	0.969223	1.06609	0.792612	1.43394	0.67145	0.953621	0.852889	N
tartronate (hydroxymalonate)	cyan	Xenobiotics	Food Component/Plant	0.684192	0.492663	0.950179	0.0236236	0.880445	0.656345	0.465621	0.925192	0.0163488	0.880445	0.628044	0.436802	0.903016	0.0121856	0.880445	0.672186	Y
tetradecadienoate (14:2)*	blue	Lipid	Long Chain Polyunsaturated Fatty Acid (n3 and n6)	1.14868	0.868266	1.51965	0.33084	0.880445	1.14431	0.863845	1.51583	0.346508	0.880445	1.12675	0.838111	1.51481	0.428382	0.880445	0.766707	N
tetradecanedioate (C14)	blue	Lipid	Fatty Acid, Dicarboxylate	1.03978	0.801171	1.34946	0.768781	0.969223	1.03513	0.795484	1.34698	0.796721	0.969223	1.01262	0.769932	1.33181	0.92834	0.973938	0.676297	N
tricosanoyl sphingomyelin (d18:1/23:0)*	yellow	Lipid	Sphingolipid Metabolism	0.87541	0.659763	1.16154	0.35557	0.880445	0.861443	0.642943	1.1542	0.316857	0.880445	0.871656	0.644252	1.17933	0.372248	0.880445	0.803754	N
X - 21353	blue			1.08792	0.835729	1.41622	0.530265	0.913526	1.07946	0.826212	1.41033	0.574315	0.932775	1.06899	0.807651	1.4149	0.640145	0.94902	0.690156	N
X - 21470	red			0.787553	0.587504	1.05572	0.10992	0.880445	0.815537	0.605205	1.09897	0.179748	0.880445	0.808988	0.594778	1.10034	0.176256	0.880445	0.760052	Y
X - 23680	tan			1.131	0.869159	1.47174	0.358656	0.880445	1.15791	0.887236	1.51116	0.279689	0.880445	1.16074	0.884706	1.52291	0.28119	0.880445	0.730836	Y
