# Supplementary material for: Investigating associations between blood metabolites, later life brain imaging measures, and genetic risk for Alzheimer’s disease
Source: Alzheimers Res Ther. 2023 Feb 22;15:38. doi: 10.1186/s13195-023-01184-y (PMC9945600; doi:10.1186/s13195-023-01184-y)
Supplement: Supplementary file 2 — Additional file 2: Supplementary file 2: Table 2. Full module analysis results (models 1-3). [file 13195_2023_1184_MOESM2_ESM.xlsx]

## Sheet: Supp Table 2 (Brain volume)
Supplementary Table 2 (Full module analysis results - Brain volume)
	Model 1					Model 2					Model 3
Module	beta	L95	U95	p	pFDR	beta	L95	U95	p	pFDR	beta	L95	U95	p	pFDR
black	0.0243547	-0.0219852	0.0706945	0.302178	0.423049	0.00989118	-0.0384502	0.0582325	0.687755	0.76015	0.00545816	-0.043571	0.0544873	0.826885	0.890492
blue	-0.0717037	-0.117386	-0.0260212	0.00216711	0.0346184	-0.0684713	-0.11401	-0.0229322	0.00329699	0.0346184	-0.0722807	-0.118137	-0.0264239	0.00207884	0.0346184
brown	-0.0677979	-0.111912	-0.0236843	0.00267261	0.0346184	-0.0657955	-0.112939	-0.0186521	0.00634145	0.0443901	-0.0661782	-0.113266	-0.0190905	0.00598966	0.0443901
cyan	0.0483571	-0.00299361	0.0997078	0.064867	0.140789	0.0358751	-0.0180722	0.0898225	0.191883	0.309965	0.0405111	-0.0148483	0.0958704	0.151052	0.255711
green	0.00129538	-0.0432037	0.0457945	0.954399	0.954399	0.00200734	-0.0422581	0.0462728	0.929017	0.951676	0.00242694	-0.0419614	0.0468153	0.914462	0.951676
greenyellow	0.0474919	0.00316698	0.0918169	0.0357902	0.100213	0.028797	-0.0213229	0.0789169	0.259391	0.375669	0.0242646	-0.0274158	0.0759449	0.356576	0.468005
magenta	-0.0477346	-0.0918595	-0.00360972	0.034049	0.100213	-0.0428386	-0.0869137	0.0012365	0.0567519	0.132421	-0.0414091	-0.0857385	0.00292034	0.0670424	0.140789
pink	-0.0200445	-0.0654147	0.0253258	0.385678	0.476426	-0.0138671	-0.0593167	0.0315825	0.549016	0.630523	-0.0137047	-0.0593594	0.03195	0.55546	0.630523
purple	-0.0536772	-0.097575	-0.00977943	0.0166687	0.0717475	-0.0549392	-0.0985921	-0.0112863	0.0137603	0.0717475	-0.0510511	-0.0951384	-0.00696377	0.0233446	0.0820026
red	-0.0200551	-0.064742	0.0246317	0.378207	0.476426	-0.0211457	-0.0655896	0.0232982	0.350224	0.468005	-0.0157762	-0.0602108	0.0286583	0.485615	0.582738
salmon	-0.0270443	-0.0716348	0.0175462	0.23388	0.350821	-0.0286365	-0.0729559	0.0156828	0.204768	0.318528	-0.0322737	-0.0765018	0.0119544	0.152209	0.255711
tan	-0.0531476	-0.0946229	-0.0116724	0.0121438	0.0717475	-0.0476641	-0.0891754	-0.00615285	0.0245217	0.0820026	-0.0476343	-0.0893672	-0.00590141	0.0253818	0.0820026
turquoise	-0.0498576	-0.097191	-0.00252416	0.0390201	0.102428	-0.0390466	-0.0884749	0.0103816	0.121232	0.221381	-0.0498241	-0.0996025	-4.57192e-05	0.0497909	0.123013
yellow	0.0547036	0.0097962	0.0996109	0.0170827	0.0717475	0.040021	-0.00664845	0.0866905	0.0926158	0.176812	0.0434666	-0.00472579	0.0916589	0.0769709	0.153942

## Sheet: Supp Table 2 (Hippocampal vol)
Supplementary Table 2 (Full module analysis results - Hippocampal volume)
	Model 1					Model 2					Model 3
Module	beta	L95	U95	p	pFDR	beta	L95	U95	p	pFDR	beta	L95	U95	p	pFDR
black	-0.0518198	-0.138939	0.0352994	0.243002	0.744155	-0.0180736	-0.109041	0.0728937	0.696344	0.96145	-0.0251495	-0.117475	0.0671763	0.592614	0.921845
blue	-0.0877488	-0.174211	-0.00128644	0.0467021	0.280213	-0.0966183	-0.182695	-0.0105414	0.0278993	0.214859	-0.0958558	-0.18275	-0.00896192	0.0306942	0.214859
brown	0.00940926	-0.0744287	0.0932472	0.825512	0.963098	-0.0349104	-0.124341	0.0545202	0.443338	0.889125	-0.0323415	-0.121808	0.057125	0.477731	0.889125
cyan	-0.0127237	-0.109675	0.0842278	0.796566	0.963098	0.0325711	-0.0691005	0.134243	0.529241	0.889125	0.0176567	-0.0868738	0.122187	0.740026	0.963098
green	-0.027281	-0.110929	0.056367	0.521838	0.889125	-0.0242205	-0.107486	0.059045	0.567793	0.917205	-0.0286476	-0.112223	0.0549276	0.500808	0.889125
greenyellow	0.0355743	-0.0481486	0.119297	0.404089	0.889125	0.112475	0.01863	0.20632	0.0189384	0.198854	0.093228	-0.00379611	0.190252	0.0596168	0.312988
magenta	-0.00693923	-0.0903579	0.0764794	0.870198	0.983066	-0.0170722	-0.100349	0.0662048	0.687186	0.96145	-0.0102366	-0.0940963	0.0736232	0.810485	0.963098
pink	0.00154265	-0.0838585	0.0869438	0.971694	0.990468	-0.000520347	-0.0860812	0.0850405	0.990468	0.990468	-0.0102268	-0.0962685	0.075815	0.815376	0.963098
purple	-0.0672335	-0.1501	0.0156328	0.111511	0.520383	-0.0620034	-0.144524	0.0205173	0.140453	0.589902	-0.0512967	-0.134735	0.0321421	0.227546	0.744155
red	-0.0448049	-0.128814	0.0392046	0.2951	0.774638	-0.0473927	-0.130989	0.0362038	0.26577	0.744155	-0.0388352	-0.122501	0.0448305	0.362069	0.844827
salmon	-0.00110807	-0.0851067	0.0828906	0.979326	0.990468	0.00314003	-0.0804152	0.0866953	0.941151	0.990468	0.00590981	-0.0776088	0.0894284	0.889441	0.983066
tan	-0.0386358	-0.117127	0.0398554	0.333841	0.824783	-0.0496288	-0.128066	0.0288085	0.214313	0.744155	-0.0453171	-0.124281	0.0336467	0.259919	0.744155
turquoise	0.0169557	-0.0724927	0.106404	0.709642	0.96145	-0.0215346	-0.114787	0.0717174	0.650127	0.96145	-0.0324154	-0.126575	0.0617442	0.498957	0.889125
yellow	0.116046	0.0317441	0.200347	0.00708998	0.0992597	0.152002	0.0650869	0.238918	0.000645128	0.0270954	0.144794	0.0547549	0.234833	0.00168779	0.0354437

## Sheet: Supp Table 2 (Amyloid status)
Supplementary Table 2 (Full module analysis results - Amyloid status)
	Model 1					Model 2					Model 3
Module	OR	L95	U95	p	pFDR	OR	L95	U95	p	pFDR	OR	L95	U95	p	pFDR
black	0.814625	0.625143	1.06154	0.128705	0.777834	0.77745	0.588412	1.02722	0.076432	0.777834	0.773417	0.576546	1.03751	0.0863068	0.777834
blue	1.0152	0.774061	1.33147	0.912968	0.99478	1.01216	0.772383	1.32638	0.929995	0.99478	1.00053	0.754167	1.32737	0.99707	0.99707
brown	0.902415	0.694609	1.17239	0.441046	0.819848	0.949364	0.715143	1.2603	0.718635	0.920293	0.992709	0.742102	1.32794	0.960589	0.99478
cyan	0.874646	0.644565	1.18686	0.388917	0.777834	0.830411	0.602462	1.14461	0.255634	0.777834	0.779419	0.553848	1.09686	0.152375	0.777834
green	1.04838	0.806792	1.36232	0.723087	0.920293	1.03181	0.793215	1.34218	0.815045	0.978054	1.06382	0.813324	1.39146	0.65082	0.916359
greenyellow	0.974098	0.750305	1.26464	0.843441	0.984014	0.931903	0.692213	1.25459	0.641287	0.916359	0.933926	0.681289	1.28025	0.670298	0.916359
magenta	1.10287	0.855521	1.42173	0.448964	0.819848	1.09861	0.8514	1.4176	0.468752	0.820316	1.05749	0.812896	1.37568	0.67636	0.916359
pink	1.09823	0.83602	1.44269	0.49995	0.839916	1.06987	0.811872	1.40985	0.630712	0.916359	1.08938	0.815234	1.45572	0.561864	0.907626
purple	1.18209	0.899058	1.55422	0.23027	0.777834	1.16548	0.885848	1.53338	0.273193	0.777834	1.13912	0.860397	1.50814	0.362048	0.777834
red	0.869801	0.664735	1.13813	0.308436	0.777834	0.881776	0.670718	1.15925	0.366539	0.777834	0.871267	0.655841	1.15746	0.34076	0.777834
salmon	0.887238	0.68187	1.15446	0.372231	0.777834	0.88305	0.678318	1.14957	0.35453	0.777834	0.854179	0.649993	1.12251	0.257374	0.777834
tan	1.00575	0.790749	1.27922	0.962617	0.99478	1.0045	0.787565	1.28118	0.971094	0.99478	0.966343	0.752793	1.24047	0.78768	0.973016
turquoise	0.822034	0.617923	1.09357	0.177858	0.777834	0.840418	0.623486	1.13283	0.253038	0.777834	0.85353	0.62665	1.16255	0.314251	0.777834
yellow	0.842661	0.642173	1.10574	0.216241	0.777834	0.84384	0.636197	1.11925	0.238033	0.777834	0.843839	0.625183	1.13897	0.266404	0.777834
