# Supplementary material for: Investigating associations between blood metabolites, later life brain imaging measures, and genetic risk for Alzheimer’s disease
Source: Alzheimers Res Ther. 2023 Feb 22;15:38. doi: 10.1186/s13195-023-01184-y (PMC9945600; doi:10.1186/s13195-023-01184-y)
Supplement: Supplementary file 3 — Additional file 3: Supplementary file 3: Table 3. PRS results. [file 13195_2023_1184_MOESM3_ESM.xlsx]

## Sheet: Supp Table 3 (Metabolites)
Supplementary Table 3 - PRS results (metabolites)
Metabolite	With APOE region included - Pt=5x10-8					With APOE region included - Pt=0.1					Without APOE region included - Pt=5x10-8					Without APOE region included - Pt=0.1
	beta	L95	U95	p	padj	beta	L95	U95	p	padj	beta	L95	U95	p	padj	beta	L95	U95	p	padj
1-palmitoyl-2-palmitoleoyl-GPC (16:0/16:1)*	-0.0610074	-0.108607	-0.0134075	0.0120365	0.658862	-0.0286497	-0.077218	0.0199187	0.247437	0.744976	-0.0238272	-0.0716814	0.0240269	0.328901	0.875986	-0.0145639	-0.0632906	0.0341628	0.55779	0.897355
palmitoyl-palmitoyl-glycerol (16:0/16:0) [1]*	-0.0559042	-0.10372	-0.00808871	0.0219621	0.658862	-0.0230951	-0.0718747	0.0256845	0.353207	0.895582	-0.0320436	-0.0800876	0.0160004	0.19099	0.701426	-0.0113993	-0.0603328	0.0375342	0.647786	0.930837
palmitoyl-myristoyl-glycerol (16:0/14:0) [1]*	-0.0501987	-0.0981648	-0.00223254	0.0402598	0.701426	-0.00353979	-0.05247	0.0453904	0.887179	0.981234	-0.0427255	-0.0908857	0.0054348	0.0820339	0.701426	0.00632605	-0.042748	0.0554001	0.80042	0.960504
sphingomyelin (d18:2/16:0, d18:1/16:1)*	0.0429623	-0.00132271	0.0872473	0.0572379	0.701426	0.0109201	-0.0342438	0.0560841	0.635384	0.930837	0.0308704	-0.0136018	0.0753426	0.173537	0.701426	0.00157035	-0.0437301	0.0468708	0.945799	0.981234
docosapentaenoate (DPA; 22:5n3)	0.0457071	-0.00184256	0.0932568	0.0595515	0.701426	-0.0580828	-0.106496	-0.00966955	0.0187323	0.658862	-0.0375141	-0.0852561	0.010228	0.123458	0.701426	-0.0773328	-0.125826	-0.0288399	0.0017917	0.215004
docosadienoate (22:2n6)	0.0410139	-0.00706856	0.0890963	0.0945044	0.701426	-0.0326495	-0.0816515	0.0163525	0.191439	0.701426	-0.0151405	-0.063436	0.033155	0.538706	0.897355	-0.0470092	-0.0961285	0.00211004	0.0606742	0.701426
sphingomyelin (d17:1/14:0, d16:1/15:0)*	0.0346845	-0.00831519	0.0776843	0.113815	0.701426	-0.00573161	-0.0495719	0.0381087	0.797648	0.960504	0.0128509	-0.0303359	0.0560377	0.559535	0.897355	-0.0145498	-0.0585148	0.0294151	0.516353	0.897355
X - 21470	-0.0347272	-0.080553	0.0110986	0.137371	0.701426	0.0130682	-0.0336457	0.0597821	0.583281	0.897355	0.00858071	-0.0374432	0.0546046	0.714645	0.957091	0.0246058	-0.0222352	0.0714467	0.303	0.845583
sphingomyelin (d18:1/17:0, d17:1/18:0, d19:1/16:0)	0.033676	-0.010976	0.0783281	0.139258	0.701426	0.0144396	-0.0310763	0.0599556	0.533865	0.897355	0.0144449	-0.0303962	0.0592861	0.527576	0.897355	0.00654089	-0.0391138	0.0521956	0.778738	0.957091
gamma-glutamylphenylalanine	0.034324	-0.0114591	0.0801071	0.14162	0.701426	-0.0206833	-0.0673466	0.0259799	0.384759	0.897355	0.0409149	-0.00502416	0.086854	0.0808414	0.701426	-0.0276287	-0.0744213	0.0191639	0.246983	0.744976
linolenate (18:3n3 or 3n6)	0.035355	-0.0123629	0.083073	0.146347	0.701426	-0.0397857	-0.088393	0.00882154	0.108588	0.701426	-0.0310925	-0.0789934	0.0168084	0.203143	0.701426	-0.0543079	-0.103026	-0.00559016	0.028922	0.694129
adrenate (22:4n6)	0.0351236	-0.0134888	0.083736	0.156623	0.701426	-0.0123996	-0.061952	0.0371528	0.623626	0.930837	-0.0175357	-0.0663498	0.0312784	0.481153	0.897355	-0.0243902	-0.0740784	0.0252981	0.335794	0.875986
sphingomyelin (d18:1/21:0, d17:1/22:0, d16:1/23:0)*	0.0297481	-0.0150171	0.0745134	0.19261	0.701426	-0.00689602	-0.0525247	0.0387327	0.766934	0.957091	0.0112241	-0.0337262	0.0561743	0.624364	0.930837	-0.0156605	-0.0614189	0.0300978	0.502133	0.897355
sphingomyelin (d17:1/16:0, d18:1/15:0, d16:1/17:0)*	0.0295951	-0.0158882	0.0750785	0.202045	0.701426	0.00478316	-0.0415771	0.0511435	0.839655	0.975235	0.0302321	-0.0154179	0.075882	0.194138	0.701426	-0.000800785	-0.0472986	0.045697	0.973057	0.981234
sphingomyelin (d18:2/23:0, d18:1/23:1, d17:1/24:1)*	0.0275632	-0.0148145	0.0699408	0.202227	0.701426	-0.0236511	-0.066831	0.0195288	0.28283	0.8137	0.0166145	-0.0259328	0.0591618	0.443832	0.897355	-0.0319746	-0.0752694	0.0113202	0.147649	0.701426
sphingomyelin (d17:2/16:0, d18:2/15:0)*	0.0226196	-0.0188461	0.0640853	0.284795	0.8137	0.00368841	-0.0385706	0.0459475	0.864091	0.980997	0.0208151	-0.0208056	0.0624358	0.326769	0.875986	-0.000971771	-0.043356	0.0414124	0.964136	0.981234
hexadecanedioate (C16)	0.0225928	-0.0256272	0.0708127	0.358233	0.895582	0.00200436	-0.047134	0.0511427	0.936242	0.981234	-0.00104749	-0.0494576	0.0473626	0.966152	0.981234	-0.00495591	-0.0542389	0.0443271	0.843663	0.975235
5-dodecenoate (12:1n7)	0.0149153	-0.0308187	0.0606493	0.522469	0.897355	-0.027425	-0.0740048	0.0191547	0.248325	0.744976	0.0025038	-0.0434042	0.0484118	0.914822	0.981234	-0.032714	-0.0794234	0.0139953	0.169714	0.701426
sphingomyelin (d18:2/21:0, d16:2/23:0)*	-0.0128506	-0.052527	0.0268258	0.525337	0.897355	-0.00752867	-0.0479536	0.0328963	0.714941	0.957091	0.00679474	-0.0330313	0.0466208	0.73794	0.957091	-0.00403656	-0.0445821	0.036509	0.845204	0.975235
sphingomyelin (d18:1/22:2, d18:2/22:1, d16:1/24:2)*	-0.0128257	-0.0550089	0.0293575	0.551012	0.897355	-0.00138255	-0.0443627	0.0415976	0.9497	0.981234	0.0094845	-0.0328561	0.0518251	0.660452	0.932403	0.00311458	-0.0399923	0.0462214	0.88732	0.981234
1-palmitoyl-2-oleoyl-GPE (16:0/18:1)	-0.0144337	-0.0621814	0.033314	0.553317	0.897355	0.0173659	-0.0312766	0.0660083	0.483871	0.897355	-0.00677459	-0.0547021	0.041153	0.781624	0.957091	0.021198	-0.0275846	0.0699805	0.394162	0.897355
sphingomyelin (d18:2/14:0, d18:1/14:1)*	0.0103774	-0.026179	0.0469339	0.577742	0.897355	-0.0107487	-0.0479917	0.0264942	0.57141	0.897355	-0.00314429	-0.0398385	0.0335499	0.866547	0.980997	-0.0149155	-0.0522651	0.0224341	0.433569	0.897355
sphingomyelin (d18:1/25:0, d19:0/24:1, d20:1/23:0, d19:1/24:0)*	0.0136455	-0.0349565	0.0622475	0.581921	0.897355	0.0117172	-0.037799	0.0612334	0.642611	0.930837	0.00270025	-0.0460851	0.0514856	0.913562	0.981234	0.00804829	-0.0416159	0.0577125	0.750634	0.957091
16-hydroxypalmitate	0.0111521	-0.0372798	0.0595839	0.651586	0.930837	-0.0337912	-0.0831083	0.015526	0.179158	0.701426	-0.0200814	-0.0686848	0.0285219	0.417828	0.897355	-0.0411347	-0.0905845	0.00831504	0.102955	0.701426
(S)-3-hydroxybutyrylcarnitine	0.0103339	-0.0378991	0.0585669	0.674369	0.94098	-0.0146418	-0.0637782	0.0344946	0.558985	0.897355	0.000353415	-0.0480598	0.0487666	0.988578	0.988578	-0.0180292	-0.0673081	0.0312496	0.4731	0.897355
sphingomyelin (d18:1/22:1, d18:2/22:0, d16:1/24:1)*	-0.00743964	-0.0527425	0.0378632	0.747414	0.957091	0.00834012	-0.0378133	0.0544935	0.723056	0.957091	0.0273898	-0.0180617	0.0728412	0.237384	0.744976	0.0136759	-0.0326108	0.0599626	0.562317	0.897355
2,3-dihydroxy-5-methylthio-4-pentenoate (DMTPA)*	0.007217	-0.0394331	0.0538671	0.761591	0.957091	-0.0293824	-0.0768885	0.0181237	0.225254	0.744976	0.0204047	-0.0264079	0.0672173	0.392706	0.897355	-0.0308276	-0.0784719	0.0168168	0.204583	0.701426
sphingomyelin (d18:2/23:1)*	-0.00239552	-0.0428636	0.0380725	0.907582	0.981234	-0.00806919	-0.0492956	0.0331572	0.701097	0.957091	0.0127754	-0.0278371	0.0533878	0.53732	0.897355	-0.00678999	-0.0481387	0.0345588	0.747425	0.957091
glycerol	-0.00134132	-0.0462561	0.0435735	0.953297	0.981234	-0.0395938	-0.0853115	0.00612397	0.0895692	0.701426	0.00450023	-0.0405794	0.0495799	0.844786	0.975235	-0.0400062	-0.0858584	0.00584595	0.0872069	0.701426
sphingomyelin (d18:1/19:0, d19:1/18:0)*	0.00098594	-0.042843	0.0448149	0.964812	0.981234	0.0176769	-0.0269669	0.0623208	0.437487	0.897355	0.0158492	-0.0281344	0.0598327	0.4798	0.897355	0.019439	-0.0253351	0.064213	0.394579	0.897355

## Sheet: Supp Table 3 (Modules)
Supplementary Table 3 - PRS results (modules)
Module	With APOE region included - Pt=5x10-8					With APOE region included - Pt=0.1					Without APOE region included - Pt=5x10-8					Without APOE region included - Pt=0.1
	beta	L95	U95	p	padj	beta	L95	U95	p	padj	beta	L95	U95	p	padj	beta	L95	U95	p	padj
yellow	0.0466056	-0.00226691	0.0954781	0.0616015	0.596452	0.000826229	-0.048866	0.0505185	0.973988	0.984804	0.0162053	-0.032792	0.0652026	0.516611	0.869896	-0.0114557	-0.0613347	0.0384232	0.652422	0.869896
blue	0.0353195	-0.0132749	0.0839139	0.154174	0.596452	-0.0289024	-0.0782694	0.0204646	0.250998	0.602396	-0.0122749	-0.060974	0.0364242	0.621099	0.869896	-0.0414928	-0.0910273	0.00804173	0.100577	0.596452
brown	-0.0192189	-0.067877	0.0294391	0.438616	0.869896	-0.00254123	-0.051971	0.0468886	0.919691	0.984804	-0.0319296	-0.0806498	0.0167906	0.198817	0.596452	-0.000481896	-0.0501007	0.0491369	0.984804	0.984804
