# Supplementary material for: Investigating associations between blood metabolites, later life brain imaging measures, and genetic risk for Alzheimer’s disease
Source: Alzheimers Res Ther. 2023 Feb 22;15:38. doi: 10.1186/s13195-023-01184-y (PMC9945600; doi:10.1186/s13195-023-01184-y)
Supplement: Supplementary file 4 — Additional file 4: Supplementary file 4: Table 4. Associations between metabolites, modules, outcomes and lifestyle factors. [file 13195_2023_1184_MOESM4_ESM.xlsx]

## Sheet: Supp Table 4 (Outcomes)
Supplementary Table 4 - Associations between outcomes and lifestyle factors
	Smoking				Blood pressure				Exercise								Alcohol								Diet
	beta	L95	U95	p	beta	L95	U95	p	beta	L95	U95	p	beta2	L952	U952	p2	beta	L95	U95	p	beta2	L952	U952	p2	beta	L95	U95	p	beta2	L952	U952	p2	beta3	L953	U953	p3	beta4	L954	U954	p4
Brain volume	-0.0722691	-0.127854	-0.0166839	0.0109992	-0.0433396	-0.0898285	0.00314921	0.0675897	-0.0251605	-0.143624	0.0933029	0.676547	0.00927953	-0.0917172	0.110276	0.856771	-0.161761	-0.408059	0.0845374	0.197367	-0.321282	-0.58725	-0.0553147	0.0180413	-0.0372516	-0.191021	0.116518	0.633999	-0.0314744	-0.184489	0.12154	0.686047	-0.0902979	-0.247307	0.0667109	0.258741	-0.00652768	-0.156561	0.143506	0.931837
Hippocampal volume	-0.0793737	-0.189997	0.0312495	0.158813	-0.0491159	-0.136777	0.0385449	0.271393	-0.0268935	-0.250402	0.196615	0.813151	-0.0220657	-0.212681	0.168549	0.820114	-0.42638	-0.910853	0.0580937	0.0843298	-0.450386	-0.970713	0.0699414	0.0895476	0.180961	-0.105478	0.467399	0.214865	-0.0242305	-0.303841	0.25538	0.864802	0.0288234	-0.260482	0.318128	0.84478	0.0851676	-0.191938	0.362273	0.545894
Amyloid Status	-0.0977536	-0.465236	0.269729	0.600808	-0.148217	-0.429513	0.133079	0.300932	-0.137479	-0.861804	0.586846	0.709264	0.131842	-0.460954	0.724639	0.662202	-1.16651	-2.46383	0.130811	0.0778479	-1.25587	-2.68266	0.170925	0.0842946	-0.517874	-1.35838	0.322634	0.226363	-0.653768	-1.54048	0.232941	0.147933	-0.860174	-1.79406	0.0737119	0.0709158	-0.467019	-1.26454	0.330498	0.250242

## Sheet: Supp Table 4 (Modules)
Supplementary Table 4 - Associations between modules and lifestyle factors
Module	Smoking				Blood pressure				Exercise								Alcohol								Diet
	beta	L95	U95	p	beta	L95	U95	p	beta	L95	U95	p	beta2	L952	U952	p2	beta	L95	U95	p	beta2	L952	U952	p2	beta	L95	U95	p	beta2	L952	U952	p2	beta3	L953	U953	p3	beta4	L954	U954	p4
black	-0.0479786	-0.100997	0.00503933	0.0760808	-0.041175	-0.0886087	0.00625872	0.0888327	0.0648938	-0.0731736	0.202961	0.356725	0.00445596	-0.110697	0.119608	0.939509	0.0136109	-0.199972	0.227194	0.900535	0.121425	-0.121324	0.364174	0.326652	0.0237461	-0.132916	0.180408	0.766261	0.0606471	-0.0950913	0.216386	0.445068	-0.00030554	-0.161879	0.161268	0.997041	0.083225	-0.0767543	0.243204	0.30768
blue	-0.0191397	-0.0720528	0.0337733	0.478084	0.180488	0.133853	0.227124	5.18832e-14	-0.0155727	-0.154112	0.122967	0.825531	-0.0435872	-0.159133	0.0719588	0.459472	0.00229064	-0.215596	0.220178	0.98355	0.191669	-0.0559725	0.43931	0.129173	-0.101454	-0.257878	0.0549706	0.20349	-0.132457	-0.287959	0.0230446	0.0949581	-0.149032	-0.31036	0.0122963	0.0701796	-0.131159	-0.290896	0.0285769	0.107471
brown	0.152195	0.0991464	0.205244	2.20412e-08	0.173651	0.126857	0.220446	5.116e-13	-0.0963309	-0.23327	0.0406082	0.167848	-0.224237	-0.338449	-0.110025	0.000122117	-0.0510803	-0.265284	0.163123	0.640015	0.371267	0.127812	0.614722	0.00282371	-0.231158	-0.385107	-0.0772094	0.00327634	-0.302872	-0.455913	-0.149831	0.000108163	-0.435748	-0.594523	-0.276972	8.48939e-08	-0.568256	-0.725465	-0.411048	2.06389e-12
cyan	-0.345038	-0.395693	-0.294382	2.16057e-38	-0.118632	-0.165804	-0.0714592	8.90373e-07	0.211946	0.0774751	0.346417	0.00202476	0.491692	0.379539	0.603846	1.81247e-17	0.370003	0.16092	0.579085	0.000533108	0.220322	-0.0173125	0.457956	0.0691646	0.459849	0.318118	0.601581	2.60956e-10	0.675687	0.534791	0.816582	1.87523e-20	0.805449	0.659274	0.951623	2.91091e-26	1.05909	0.91436	1.20382	7.64279e-44
green	0.0439513	-0.00865334	0.096556	0.101443	-0.0264149	-0.0739388	0.0211091	0.275796	-0.0422573	-0.180142	0.0956273	0.547854	0.0654203	-0.0495798	0.18042	0.264679	0.186719	-0.0266096	0.400047	0.086207	-0.136656	-0.379116	0.105805	0.269083	0.174096	0.0202182	0.327973	0.0266173	0.26879	0.11582	0.42176	0.000583251	0.32855	0.169848	0.487251	5.14405e-05	0.465688	0.308552	0.622823	7.48961e-09
greenyellow	-0.108027	-0.16096	-0.0550937	6.5741e-05	-0.105539	-0.15277	-0.058308	1.2433e-05	0.0200874	-0.118168	0.158343	0.7757	0.0590825	-0.0562269	0.174392	0.315054	0.0207127	-0.193093	0.234518	0.84931	-0.207324	-0.450326	0.0356785	0.0944264	0.0255111	-0.130295	0.181317	0.74812	0.0850283	-0.0698587	0.239915	0.281726	0.0686326	-0.0920578	0.229323	0.402275	0.202228	0.0431231	0.361333	0.0127674
magenta	-0.00752608	-0.060645	0.0455928	0.781102	0.046941	-0.000396275	0.0942783	0.0519468	-0.0891646	-0.227307	0.0489774	0.205695	-0.0104417	-0.125657	0.104773	0.858935	0.00813277	-0.205645	0.22191	0.940523	0.0549612	-0.188009	0.297931	0.657307	-0.0956348	-0.25187	0.0606007	0.230054	-0.225223	-0.380537	-0.069909	0.00450937	-0.23317	-0.394304	-0.0720368	0.00459432	-0.330729	-0.490272	-0.171185	5.02853e-05
pink	-0.0759575	-0.128329	-0.0235864	0.00450424	-0.105603	-0.152946	-0.0582603	1.28739e-05	0.0345774	-0.10353	0.172685	0.623447	0.0253099	-0.089876	0.140496	0.666542	-0.053483	-0.267659	0.160693	0.624319	-0.360315	-0.603738	-0.116892	0.00374537	0.106918	-0.0503625	0.264199	0.182587	0.0753527	-0.0810002	0.231706	0.344631	0.128655	-0.0335558	0.290867	0.119972	0.0381	-0.122511	0.198711	0.641769
purple	0.00571773	-0.0472876	0.0587231	0.832444	0.0450728	-0.00233055	0.0924762	0.0623633	-0.040015	-0.177914	0.0978835	0.569332	-0.0358232	-0.150835	0.0791885	0.541336	0.0958691	-0.11999	0.311729	0.383787	0.205609	-0.0397275	0.450946	0.100401	-0.11419	-0.272262	0.0438822	0.156688	-0.187238	-0.344378	-0.0300986	0.019557	-0.170666	-0.333694	-0.00763857	0.0402018	-0.218061	-0.37948	-0.0566419	0.00813776
red	0.0327361	-0.02029	0.0857621	0.226079	0.0686188	0.021105	0.116133	0.00467178	-0.0610296	-0.199501	0.0774421	0.387463	-0.0530847	-0.168574	0.062405	0.367428	0.170586	-0.042544	0.383715	0.116625	0.352204	0.10997	0.594438	0.00440437	-0.122705	-0.278	0.0325894	0.121374	-0.172419	-0.326798	-0.0180404	0.0286223	-0.247622	-0.407785	-0.0874591	0.00246584	-0.322337	-0.48092	-0.163755	7.01444e-05
salmon	-0.0657908	-0.117825	-0.0137563	0.0132459	0.0229507	-0.0245981	0.0704994	0.343926	-0.0134601	-0.151602	0.124682	0.848462	0.0443772	-0.0708379	0.159592	0.450079	-0.00656038	-0.221024	0.207903	0.95216	0.134313	-0.109437	0.378063	0.279921	-0.0469014	-0.201744	0.107941	0.5525	0.122074	-0.0318556	0.276003	0.120012	-0.0257764	-0.185473	0.13392	0.751581	-0.0164172	-0.174538	0.141704	0.838644
tan	0.00636373	-0.0464733	0.0592008	0.813261	0.0331692	-0.0144048	0.0807433	0.171655	-0.0401154	-0.17835	0.0981193	0.569305	0.00573776	-0.109554	0.12103	0.922252	-0.00598489	-0.220851	0.208881	0.956434	0.0586247	-0.185583	0.302832	0.637779	-0.0228539	-0.178152	0.132444	0.772876	-0.0204485	-0.17483	0.133933	0.795041	-0.144552	-0.304718	0.0156142	0.0768764	-0.328151	-0.486736	-0.169565	5.18715e-05
turquoise	0.0935249	0.0410736	0.145976	0.000483911	0.0387014	-0.0086619	0.0860646	0.109196	-0.141706	-0.279045	-0.00436671	0.043155	-0.192275	-0.30682	-0.0777296	0.00101414	-0.0574106	-0.273035	0.158214	0.601553	-0.13997	-0.38504	0.1051	0.262746	-0.0216425	-0.175586	0.132301	0.782762	-0.147305	-0.300341	0.00573001	0.059205	-0.145291	-0.30406	0.0134785	0.0728508	-0.358928	-0.51613	-0.201725	8.08701e-06
yellow	-0.134821	-0.187518	-0.0821238	5.87533e-07	-0.0367036	-0.084075	0.0106678	0.12878	0.032527	-0.105557	0.170611	0.644126	0.0333012	-0.0818651	0.148468	0.57069	0.075961	-0.138571	0.290493	0.487441	-0.064526	-0.308354	0.179302	0.603759	-0.0446295	-0.20154	0.112281	0.576982	0.0074012	-0.148584	0.163386	0.925858	-0.0359176	-0.197747	0.125912	0.663361	0.129981	-0.0302518	0.290214	0.111772

## Sheet: Supp Table 4 (Metabolites)
Supplementary Table 4 - Associations between metabolites and lifestyle factors
Metabolite	Family	Pathway	Exercise								Smoking				Blood pressure				Alcohol								Diet
			beta	L95	U95	p	beta2	L952	U952	p2	beta	L95	U95	p	beta	L95	U95	p	beta	L95	U95	p	beta2	L952	U952	p2	beta	L95	U95	p	beta2	L952	U952	p2	beta3	L953	U953	p3	beta4	L954	U954	p4
(12 or 13)-methylmyristate (a15:0 or i15:0)	Lipid	Fatty Acid, Branched	0.0646037	-0.0708733	0.200081	0.349766	0.00160598	-0.111363	0.114575	0.977759	-0.076778	-0.128298	-0.0252578	0.00351872	0.154653	0.107634	0.201673	1.44011e-10	0.0259937	-0.186338	0.238326	0.810255	0.0387344	-0.206857	0.284326	0.757075	-0.100815	-0.254201	0.0525718	0.19751	-0.0470626	-0.200112	0.105987	0.546481	-0.0913943	-0.250104	0.0673154	0.258834	-0.0570387	-0.214276	0.100199	0.476844
(14 or 15)-methylpalmitate (a17:0 or i17:0)	Lipid	Fatty Acid, Branched	0.128542	-0.00794268	0.265027	0.0648887	-0.00905582	-0.122865	0.104754	0.875999	-0.0319095	-0.084233	0.020414	0.231772	0.141213	0.0934456	0.18898	7.95707e-09	0.0795117	-0.135571	0.294595	0.468468	0.176606	-0.072167	0.42538	0.163966	-0.113402	-0.266974	0.0401702	0.147696	-0.136613	-0.289848	0.0166225	0.0805358	-0.106418	-0.265319	0.0524844	0.18916	-0.130064	-0.287492	0.0273636	0.105313
(16 or 17)-methylstearate (a19:0 or i19:0)	Lipid	Fatty Acid, Branched	0.187193	0.0492987	0.325086	0.00782811	0.0305225	-0.0844615	0.145507	0.602681	-0.0174834	-0.0702377	0.0352708	0.515719	0.141156	0.092881	0.189431	1.14994e-08	0.04964	-0.166904	0.266184	0.653013	0.340059	0.0895959	0.590522	0.00782348	-0.131362	-0.286488	0.0237641	0.096911	-0.126678	-0.281463	0.0281075	0.108626	-0.0695515	-0.230061	0.0909581	0.395474	-0.10334	-0.262361	0.0556808	0.202606
(2 or 3)-decenoate (10:1n7 or n8)	Lipid	Medium Chain Fatty Acid	-0.0812886	-0.21876	0.0561826	0.2463	0.00427419	-0.110357	0.118906	0.941709	-0.0759134	-0.127886	-0.0239403	0.0042293	0.124585	0.0765177	0.172651	4.10729e-07	0.0650425	-0.152194	0.282279	0.557079	0.0945579	-0.156707	0.345822	0.460508	-0.0703655	-0.227156	0.0864252	0.378826	-0.0261914	-0.182638	0.130255	0.74266	-0.047934	-0.210166	0.114298	0.562289	0.11851	-0.0422176	0.279237	0.148296
(S)-3-hydroxybutyrylcarnitine	Lipid	Fatty Acid Metabolism (Acyl Carnitine)	-0.12821	-0.264991	0.00857133	0.0661699	-0.158121	-0.272177	-0.0440644	0.00661265	0.0849238	0.031535	0.138313	0.00184352	0.0615865	0.0133968	0.109776	0.0122815	-0.167726	-0.380255	0.0448033	0.121822	-0.172023	-0.417842	0.0737967	0.170053	-0.168483	-0.322774	-0.0141928	0.0323556	-0.292372	-0.446324	-0.13842	0.000202456	-0.275559	-0.435204	-0.115914	0.00072827	-0.429537	-0.587702	-0.271373	1.15164e-07
1-palmitoyl-2-arachidonoyl-GPE (16:0/20:4)*	Lipid	Phosphatidylethanolamine (PE)	-0.174231	-0.309824	-0.0386389	0.0118175	-0.245604	-0.358669	-0.132539	2.15193e-05	0.231533	0.179722	0.283344	5.3048e-18	0.0662324	0.0180623	0.114402	0.00706957	-0.184924	-0.396114	0.0262661	0.0860769	0.256725	0.012455	0.500996	0.0394218	-0.192415	-0.345215	-0.0396164	0.0136178	-0.321234	-0.473698	-0.16877	3.78223e-05	-0.424891	-0.582993	-0.266789	1.55236e-07	-0.460619	-0.617254	-0.303983	9.72754e-09
1-palmitoyl-2-oleoyl-GPE (16:0/18:1)	Lipid	Phosphatidylethanolamine (PE)	-0.194861	-0.329344	-0.0603781	0.00453776	-0.316525	-0.428665	-0.204385	3.58097e-08	0.239432	0.188137	0.290728	1.87204e-19	0.129559	0.0819351	0.177183	1.07792e-07	-0.145686	-0.354067	0.0626953	0.170457	0.347295	0.106273	0.588316	0.00477024	-0.225775	-0.377025	-0.074525	0.00346269	-0.353107	-0.504025	-0.202189	4.81778e-06	-0.467465	-0.623964	-0.310965	5.72148e-09	-0.523297	-0.678345	-0.36825	4.99378e-11
1-palmitoyl-2-palmitoleoyl-GPC (16:0/16:1)*	Lipid	Phosphatidylcholine (PC)	-0.116051	-0.25086	0.0187571	0.091506	-0.213499	-0.325911	-0.101088	0.000201625	0.195403	0.143454	0.247352	2.74532e-13	0.212334	0.165346	0.259322	1.90234e-18	-0.0440361	-0.24947	0.161398	0.674195	0.678207	0.440595	0.91582	2.57778e-08	-0.259285	-0.41024	-0.10833	0.000773095	-0.312817	-0.463441	-0.162193	4.87019e-05	-0.432609	-0.588803	-0.276415	6.47223e-08	-0.515796	-0.670541	-0.361051	8.54194e-11
1-stearoyl-2-arachidonoyl-GPE (18:0/20:4)	Lipid	Phosphatidylethanolamine (PE)	-0.157721	-0.292469	-0.0229721	0.0218125	-0.238309	-0.35067	-0.125948	3.34441e-05	0.210728	0.159525	0.261932	1.47389e-15	0.075985	0.0281496	0.12382	0.00186645	-0.0715005	-0.28221	0.139209	0.50575	0.324752	0.0810367	0.568466	0.00904576	-0.25467	-0.405786	-0.103554	0.000969864	-0.349691	-0.500475	-0.198907	5.82558e-06	-0.459711	-0.616071	-0.30335	9.79854e-09	-0.52256	-0.67747	-0.36765	5.10898e-11
1-stearoyl-2-linoleoyl-GPE (18:0/18:2)*	Lipid	Phosphatidylethanolamine (PE)	-0.139149	-0.275964	-0.00233443	0.0462213	-0.19626	-0.310344	-0.0821759	0.000757205	0.163705	0.111123	0.216288	1.3141e-09	0.0887814	0.0405478	0.137015	0.000314787	-0.0949728	-0.307297	0.117351	0.3804	0.234139	-0.0114432	0.479721	0.0616576	-0.169447	-0.323496	-0.0153986	0.0311159	-0.188781	-0.342492	-0.035071	0.0161123	-0.379592	-0.538987	-0.220197	3.26291e-06	-0.205752	-0.363668	-0.0478357	0.0106947
1-stearoyl-2-oleoyl-GPE (18:0/18:1)	Lipid	Phosphatidylethanolamine (PE)	-0.113855	-0.25011	0.0224007	0.101417	-0.218471	-0.332089	-0.104853	0.000167923	0.174443	0.121989	0.226897	9.589e-11	0.101702	0.0536988	0.149706	3.40693e-05	-0.0901252	-0.300922	0.120671	0.401789	0.339789	0.0959733	0.583604	0.00633806	-0.133909	-0.287099	0.0192819	0.0866154	-0.234429	-0.387283	-0.0815748	0.00267049	-0.362318	-0.520825	-0.203811	7.89807e-06	-0.362244	-0.51928	-0.205207	6.52709e-06
10-heptadecenoate (17:1n7)	Lipid	Long Chain Fatty Acids	-0.0023528	-0.136814	0.132109	0.972626	-0.122926	-0.235048	-0.0108039	0.031668	0.0419974	-0.00938776	0.0933826	0.109098	0.191086	0.144488	0.237683	1.61761e-15	0.0149562	-0.196845	0.226758	0.889851	0.259014	0.0140361	0.503992	0.0382562	-0.160595	-0.311706	-0.00948464	0.0372687	-0.197016	-0.347795	-0.0462372	0.0104725	-0.226454	-0.382809	-0.0700995	0.00455867	-0.276312	-0.431216	-0.121407	0.000480911
10-nonadecenoate (19:1n9)	Lipid	Long Chain Fatty Acids	0.0643729	-0.0726686	0.201414	0.357014	-0.061985	-0.176258	0.0522883	0.287524	-0.00406039	-0.056698	0.0485772	0.879744	0.175434	0.127785	0.223084	7.70765e-13	0.00394787	-0.212958	0.220854	0.971524	0.160047	-0.0908346	0.410929	0.210996	-0.103159	-0.257448	0.0511297	0.189884	-0.117954	-0.271904	0.0359966	0.133074	-0.133231	-0.292875	0.0264126	0.101836	-0.182218	-0.340381	-0.0240551	0.023972
16-hydroxypalmitate	Lipid	Fatty Acid, Monohydroxy	-0.152864	-0.289977	-0.0157513	0.0289022	-0.182392	-0.296725	-0.068059	0.00178459	0.123709	0.0710413	0.176376	4.44634e-06	0.203196	0.155674	0.250717	1.0303e-16	-0.00824758	-0.222833	0.206338	0.939911	0.30729	0.059093	0.555488	0.0152768	-0.113803	-0.268229	0.0406227	0.148511	-0.140993	-0.29508	0.0130937	0.0728766	-0.194065	-0.35385	-0.0342795	0.0173262	-0.34961	-0.507913	-0.191307	1.57633e-05
2,3-dihydroxy-5-methylthio-4-pentenoate (DMTPA)*	Amino Acid	Methionine, Cysteine, SAM and Taurine Metabolism	-0.153947	-0.285285	-0.0226088	0.0216264	-0.196439	-0.305956	-0.0869219	0.000446236	0.0294358	-0.021608	0.0804795	0.258143	0.0685609	0.0222229	0.114899	0.00375541	-0.0245929	-0.229712	0.180527	0.814096	-0.178114	-0.415363	0.0591347	0.141057	-0.0489742	-0.195782	0.0978339	0.512978	-0.182507	-0.328992	-0.0360208	0.0146448	-0.111594	-0.263497	0.0403092	0.149784	-0.305167	-0.455661	-0.154673	7.29742e-05
3-(3-amino-3-carboxypropyl)uridine*	Nucleotide	Pyrimidine Metabolism, Uracil containing	-0.128736	-0.263732	0.00626008	0.0615988	-0.205514	-0.318082	-0.0929458	0.000352205	0.0627468	0.0103782	0.115115	0.018891	0.0397221	-0.00816126	0.0876054	0.103909	-0.183847	-0.398089	0.0303952	0.0925315	-0.280299	-0.5281	-0.0324984	0.0266507	-0.0951146	-0.24846	0.0582314	0.223918	-0.164241	-0.31725	-0.0112314	0.0354112	-0.22769	-0.386358	-0.0690223	0.00494427	-0.294446	-0.451642	-0.13725	0.000247056
3-hydroxydecanoate	Lipid	Fatty Acid, Monohydroxy	-0.0581922	-0.196163	0.0797783	0.40821	0.0335776	-0.0814703	0.148626	0.567099	-0.0779987	-0.130829	-0.025168	0.00383644	0.134895	0.0867882	0.183003	4.3763e-08	-0.032762	-0.248446	0.182922	0.765773	0.0878195	-0.161649	0.337288	0.489967	-0.0840084	-0.238025	0.0700084	0.284823	-0.0978582	-0.251537	0.0558205	0.211837	-0.152493	-0.311855	0.00686906	0.0607123	-0.0181765	-0.17606	0.139707	0.821367
3-hydroxylaurate	Lipid	Fatty Acid, Monohydroxy	-0.0415953	-0.179358	0.0961669	0.55379	0.00313425	-0.11174	0.118009	0.957328	-0.0742038	-0.126527	-0.0218808	0.00547542	0.154452	0.106578	0.202325	3.16436e-10	0.0246704	-0.19242	0.241761	0.82363	0.203886	-0.0472087	0.454981	0.111423	-0.103526	-0.259659	0.0526079	0.193586	-0.105923	-0.261714	0.0498679	0.182514	-0.182921	-0.344473	-0.0213685	0.0265001	-0.0769098	-0.236963	0.0831438	0.346048
3-hydroxymyristate	Lipid	Fatty Acid, Monohydroxy	0.0125634	-0.125689	0.150815	0.858559	0.0265098	-0.0887728	0.141793	0.652027	-0.0331207	-0.085748	0.0195066	0.2172	0.172406	0.124451	0.220361	2.55828e-12	0.0256082	-0.191149	0.242366	0.816766	0.276571	0.0258616	0.527281	0.0306313	-0.150666	-0.306245	0.00491313	0.0576769	-0.189726	-0.344964	-0.0344884	0.0166369	-0.237737	-0.398716	-0.0767586	0.00382417	-0.146417	-0.305902	0.0130684	0.0719323
3-hydroxyoctanoate	Lipid	Fatty Acid, Monohydroxy	-0.0732912	-0.209549	0.0629668	0.291579	0.0321184	-0.0815016	0.145738	0.579347	-0.0459832	-0.0981796	0.00621319	0.0841806	0.0866986	0.0389819	0.134415	0.000375713	-0.0838225	-0.294115	0.12647	0.434405	-0.024011	-0.267244	0.219222	0.846483	-0.0822302	-0.233132	0.0686712	0.285284	-0.118978	-0.269548	0.0315921	0.121355	-0.204762	-0.3609	-0.0486234	0.0101957	-0.096738	-0.251428	0.0579522	0.220131
3-hydroxyoleate*	Lipid	Fatty Acid, Monohydroxy	0.0467216	-0.0914051	0.184848	0.50714	-0.0428745	-0.158053	0.0723036	0.465423	-0.00873289	-0.0618449	0.0443791	0.747087	0.133763	0.085379	0.182148	6.71794e-08	0.0660432	-0.149271	0.281358	0.54748	0.317747	0.0687057	0.566788	0.012432	-0.114038	-0.269618	0.0415418	0.150701	-0.187126	-0.342365	-0.0318879	0.0181829	-0.223103	-0.384082	-0.0621233	0.00663336	-0.226875	-0.386361	-0.0673889	0.00533175
5-dodecenoate (12:1n7)	Lipid	Medium Chain Fatty Acid	-0.0568577	-0.186241	0.0725259	0.38885	-0.0869513	-0.194839	0.0209364	0.114122	0.0318055	-0.0175574	0.0811685	0.206461	0.148128	0.103054	0.193202	1.49129e-10	-0.121185	-0.323187	0.0808166	0.239465	0.141008	-0.0926346	0.374651	0.236659	-0.158019	-0.305843	-0.0101952	0.0361757	-0.170993	-0.318492	-0.0234937	0.0231082	-0.214348	-0.367302	-0.0613935	0.00605198	-0.135366	-0.286901	0.0161697	0.0799367
5,6-dihydrouridine	Nucleotide	Pyrimidine Metabolism, Uracil containing	-0.117692	-0.254943	0.0195584	0.0927783	-0.191047	-0.305495	-0.0765992	0.00108148	0.128867	0.0755125	0.182221	2.38009e-06	-0.00444029	-0.0531575	0.0442769	0.858143	-0.204944	-0.421221	0.0113327	0.0632557	-0.317474	-0.567628	-0.0673201	0.0129039	-0.103974	-0.258888	0.0509395	0.188191	-0.242285	-0.396859	-0.0877112	0.00214612	-0.265083	-0.425373	-0.104793	0.00120501	-0.248319	-0.407122	-0.0895151	0.00219935
adrenate (22:4n6)	Lipid	Long Chain Polyunsaturated Fatty Acid (n3 and n6)	-0.0754419	-0.212668	0.0617846	0.281059	-0.158352	-0.27278	-0.0439244	0.00671002	0.0513466	-0.00191291	0.104606	0.0588033	0.180856	0.133081	0.228631	1.7689e-13	-0.0375481	-0.255816	0.180719	0.735826	0.256725	0.00426874	0.509182	0.0462549	-0.124978	-0.27968	0.0297241	0.113253	-0.244323	-0.398685	-0.08996	0.00194058	-0.273648	-0.433719	-0.113577	0.000818453	-0.369062	-0.527649	-0.210476	5.40913e-06
arachidate (20:0)	Lipid	Long Chain Fatty Acids	0.0862479	-0.049059	0.221555	0.21139	0.0971327	-0.0156942	0.20996	0.0914915	-0.0390515	-0.0912973	0.0131943	0.142802	0.0592144	0.0116066	0.106822	0.0148076	0.071485	-0.140933	0.283903	0.509269	0.067137	-0.178553	0.312827	0.592023	-0.0037872	-0.156016	0.148441	0.961085	0.00880031	-0.143094	0.160695	0.909533	0.0336309	-0.123881	0.191143	0.675407	0.0965746	-0.059476	0.252625	0.224961
arachidonate (20:4n6)	Lipid	Long Chain Polyunsaturated Fatty Acid (n3 and n6)	0.0381581	-0.0976787	0.173995	0.581726	-0.0713492	-0.184618	0.0419196	0.21682	-0.0368612	-0.0894626	0.0157403	0.169455	0.103981	0.0559531	0.152008	2.28898e-05	0.0844148	-0.129217	0.298047	0.438401	0.305309	0.0582139	0.552404	0.0154834	-0.0427896	-0.197125	0.111546	0.586631	-0.095301	-0.249298	0.0586961	0.224974	-0.054696	-0.214388	0.104996	0.501781	-0.0780265	-0.236237	0.0801842	0.333498
behenoyl sphingomyelin (d18:1/22:0)*	Lipid	Sphingolipid Metabolism	-0.0340667	-0.16928	0.101147	0.621255	-0.031479	-0.144228	0.08127	0.584034	-0.0714889	-0.122257	-0.020721	0.00581477	-0.0108999	-0.0586573	0.0368574	0.654463	0.116068	-0.0916549	0.323792	0.273228	0.0385748	-0.201686	0.278836	0.75285	-0.121024	-0.273165	0.0311174	0.118887	-0.0585938	-0.210401	0.0932136	0.449101	-0.178758	-0.336179	-0.0213364	0.0260682	-0.0161757	-0.172137	0.139786	0.838815
beta-cryptoxanthin	Cofactors and Vitamins	Vitamin A Metabolism	0.1754	0.0433017	0.307498	0.00928697	0.409128	0.298977	0.519279	4.92327e-13	-0.332199	-0.381142	-0.283256	3.79652e-38	-0.116488	-0.163712	-0.0692649	1.42775e-06	0.408302	0.201233	0.615372	0.00011465	0.0332972	-0.206207	0.272802	0.785112	0.486794	0.345474	0.628114	2.02111e-11	0.780006	0.638996	0.921016	1.90195e-26	0.856757	0.710532	1.00298	2.40461e-29	1.04468	0.899815	1.18955	1.05271e-42
branched-chain, straight-chain, or cyclopropyl 12:1 fatty acid*	Partially Characterized Molecules	Partially Characterized Molecules	-0.0102009	-0.145969	0.125567	0.88286	-0.0556038	-0.168815	0.0576079	0.335522	-0.0563499	-0.108029	-0.00467041	0.0326134	0.151233	0.104068	0.198397	4.04193e-10	0.0413599	-0.173996	0.256716	0.706427	0.139555	-0.109535	0.388644	0.271947	-0.0730553	-0.227439	0.081328	0.353441	-0.146191	-0.300235	0.00785348	0.0628627	-0.162028	-0.321769	-0.00228692	0.0468132	-0.0753148	-0.233574	0.0829447	0.350715
C-glycosyltryptophan	Amino Acid	Tryptophan Metabolism	-0.247467	-0.384267	-0.110666	0.000398746	-0.276812	-0.390884	-0.16274	2.10658e-06	0.100589	0.0472553	0.153922	0.000224235	0.00127656	-0.0473128	0.0498659	0.95891	-0.241492	-0.458827	-0.0241576	0.0294446	-0.519467	-0.770844	-0.26809	5.31178e-05	-0.03691	-0.193655	0.119835	0.644216	-0.131202	-0.287602	0.0251989	0.100074	-0.156179	-0.318363	0.00600564	0.0590963	-0.299377	-0.460057	-0.138697	0.000266409
cholesterol	Lipid	Sterol	-0.0604749	-0.195164	0.0742145	0.378634	-0.013334	-0.125646	0.098978	0.815898	-0.0153366	-0.0675444	0.0368713	0.564532	-0.0233309	-0.0709416	0.0242799	0.336625	-0.0955843	-0.303312	0.112143	0.366879	0.00860451	-0.231661	0.24887	0.944004	-0.0857449	-0.237242	0.0657523	0.267087	-0.0620371	-0.213202	0.0891275	0.42094	-0.141751	-0.298506	0.0150041	0.0762997	0.0143936	-0.140907	0.169694	0.855763
diacylglycerol (12:0/18:1, 14:0/16:1, 16:0/14:1) [2]*	Lipid	Diacylglycerol	-0.0777925	-0.214503	0.0589183	0.264547	-0.22811	-0.342108	-0.114113	9.03283e-05	0.106308	0.0530287	0.159588	9.51472e-05	0.163259	0.115182	0.211336	3.6663e-11	-0.123744	-0.338824	0.0913359	0.259258	0.137059	-0.11171	0.385829	0.27999	-0.159755	-0.315281	-0.00422867	0.0440954	-0.240589	-0.395774	-0.0854038	0.00239864	-0.295446	-0.45637	-0.134522	0.000327077	-0.424112	-0.583543	-0.264681	2.06433e-07
diacylglycerol (14:0/18:1, 16:0/16:1) [1]*	Lipid	Diacylglycerol	-0.0646043	-0.201053	0.0718441	0.353202	-0.212359	-0.326138	-0.0985802	0.00025925	0.153599	0.100567	0.206631	1.62342e-08	0.165354	0.117488	0.21322	1.69772e-11	-0.0931347	-0.307749	0.121479	0.394763	0.247195	-0.00103537	0.495426	0.050962	-0.198418	-0.352437	-0.0444001	0.0116061	-0.305181	-0.458861	-0.151501	0.000102441	-0.413318	-0.572682	-0.253955	4.09344e-07	-0.545258	-0.703143	-0.387372	1.7982e-11
diacylglycerol (14:0/18:1, 16:0/16:1) [2]*	Lipid	Diacylglycerol	-0.0675538	-0.20447	0.0693628	0.333318	-0.192842	-0.307011	-0.0786724	0.000942827	0.144987	0.0915081	0.198465	1.21988e-07	0.175239	0.127359	0.223118	1.04442e-12	-0.0543584	-0.270122	0.161405	0.621241	0.297209	0.047649	0.546769	0.01962	-0.184252	-0.339144	-0.029361	0.0197605	-0.273341	-0.427893	-0.11879	0.000536875	-0.373078	-0.533345	-0.212811	5.37677e-06	-0.539748	-0.698528	-0.380968	3.6491e-11
diacylglycerol (16:1/18:2 [2], 16:0/18:3 [1])*	Lipid	Diacylglycerol	-0.0669353	-0.203314	0.0694433	0.33586	-0.151675	-0.265396	-0.0379546	0.00897651	0.114352	0.0615838	0.167119	2.26986e-05	0.142258	0.0940717	0.190444	8.33222e-09	-0.0837894	-0.298405	0.130826	0.443895	0.200114	-0.0481192	0.448346	0.114016	-0.146195	-0.301441	0.0090511	0.0649168	-0.160228	-0.315134	-0.00532297	0.0426397	-0.267886	-0.42852	-0.107252	0.00109529	-0.34687	-0.506013	-0.187726	2.02967e-05
dihomolinoleate (20:2n6)	Lipid	Long Chain Polyunsaturated Fatty Acid (n3 and n6)	0.0193553	-0.118636	0.157346	0.783263	-0.0404554	-0.155521	0.0746097	0.490545	-0.0267383	-0.0799566	0.02648	0.324502	0.193571	0.14576	0.241383	3.59754e-15	0.0701487	-0.147527	0.287824	0.527387	0.2965	0.0447288	0.548272	0.021023	-0.0724788	-0.228745	0.0837871	0.363072	-0.0673109	-0.223234	0.088612	0.397246	-0.0514244	-0.213114	0.110265	0.532812	-0.0160362	-0.176226	0.144153	0.844349
dihomolinolenate (20:3n3 or 3n6)	Lipid	Long Chain Polyunsaturated Fatty Acid (n3 and n6)	0.00373462	-0.132846	0.140315	0.957235	-0.106092	-0.219981	0.00779696	0.0678622	-0.0319294	-0.0850757	0.0212169	0.238783	0.160999	0.113282	0.208715	4.85943e-11	0.0316618	-0.182428	0.245751	0.771779	0.176704	-0.0709198	0.424329	0.161788	-0.0343498	-0.189582	0.120882	0.664311	-0.0787419	-0.233633	0.0761493	0.31883	-0.0367744	-0.197394	0.123845	0.653419	-0.0205366	-0.179666	0.138593	0.800186
docosadienoate (22:2n6)	Lipid	Long Chain Polyunsaturated Fatty Acid (n3 and n6)	0.00705816	-0.130522	0.144638	0.919862	-0.0140662	-0.128789	0.100656	0.809984	0.0311915	-0.0219442	0.0843271	0.24971	0.165441	0.117629	0.213254	1.5748e-11	0.0607994	-0.155361	0.27696	0.581211	0.402569	0.15255	0.652588	0.00161876	-0.106023	-0.260185	0.0481386	0.177528	-0.112323	-0.266147	0.0414999	0.152253	-0.110251	-0.269763	0.0492608	0.175372	-0.112032	-0.270064	0.0460006	0.16456
docosapentaenoate (DPA; 22:5n3)	Lipid	Long Chain Polyunsaturated Fatty Acid (n3 and n6)	0.0904706	-0.0443975	0.225339	0.188452	0.035033	-0.077428	0.147494	0.541287	-0.0894762	-0.14193	-0.037022	0.000841174	0.159226	0.111926	0.206526	5.37326e-11	0.17202	-0.039825	0.383865	0.111414	0.423498	0.17847	0.668527	0.000716789	-0.0386147	-0.191208	0.113979	0.619696	0.023607	-0.128652	0.175866	0.761071	0.0253363	-0.132553	0.183226	0.752981	0.0875072	-0.0689177	0.243932	0.272671
docosapentaenoate (n6 DPA; 22:5n6)	Lipid	Long Chain Polyunsaturated Fatty Acid (n3 and n6)	-0.0143761	-0.152125	0.123373	0.837833	-0.0257887	-0.140652	0.0890746	0.659733	0.0155217	-0.037015	0.0680584	0.5623	0.167101	0.119193	0.215009	1.08964e-11	-0.0201257	-0.236451	0.1962	0.855218	0.32057	0.0703596	0.57078	0.0120717	-0.0845049	-0.240917	0.0719074	0.289419	-0.151034	-0.307103	0.00503465	0.0578523	-0.180691	-0.342532	-0.0188509	0.0286764	-0.207284	-0.367623	-0.0469446	0.0113186
docosatrienoate (22:3n3)	Lipid	Long Chain Polyunsaturated Fatty Acid (n3 and n6)	-0.0588374	-0.196885	0.0792099	0.403295	-0.0444538	-0.159566	0.0706582	0.448891	0.0416644	-0.0121903	0.0955191	0.129333	0.182277	0.134466	0.230088	1.20066e-13	-0.00866277	-0.222949	0.205624	0.936805	0.223337	-0.0245144	0.471189	0.0773405	-0.109836	-0.265985	0.0463125	0.167862	-0.178554	-0.33436	-0.0227485	0.024725	-0.121364	-0.282932	0.0402035	0.140839	-0.172081	-0.33215	-0.0120113	0.0351329
docosatrienoate (22:3n6)*	Lipid	Long Chain Polyunsaturated Fatty Acid (n3 and n6)	-0.063493	-0.200061	0.0730746	0.361961	-0.170867	-0.284745	-0.0569892	0.0032958	0.148549	0.095955	0.201142	3.60236e-08	0.168111	0.12034	0.215883	7.18441e-12	-0.0897549	-0.302531	0.123021	0.408112	0.38737	0.141266	0.633475	0.00205631	-0.22924	-0.378873	-0.079607	0.00269911	-0.321835	-0.471139	-0.17253	2.49905e-05	-0.321385	-0.476211	-0.166559	4.91198e-05	-0.59919	-0.75258	-0.4458	3.27706e-14
eicosenoate (20:1n9 or 1n11)	Lipid	Long Chain Fatty Acids	0.0514339	-0.0865317	0.189399	0.464756	0.0328555	-0.0821883	0.147899	0.57545	-0.0173138	-0.0700697	0.0354422	0.519814	0.149781	0.101551	0.19801	1.38067e-09	0.0543377	-0.16209	0.270765	0.622445	0.284818	0.0344894	0.535146	0.0257763	-0.0666698	-0.222655	0.0893151	0.401943	-0.0790749	-0.234717	0.0765676	0.31913	-0.0703358	-0.231734	0.0910626	0.392783	-0.0558078	-0.215709	0.104094	0.493695
erythronate*	Carbohydrate	Aminosugar Metabolism	-0.023624	-0.161476	0.114228	0.736817	-0.139572	-0.254521	-0.0246231	0.017352	0.034158	-0.0200385	0.0883546	0.21653	0.0590763	0.0108336	0.107319	0.0164204	-0.265001	-0.478098	-0.0519039	0.0148316	-0.424048	-0.670524	-0.177572	0.000758188	-0.107103	-0.261384	0.0471784	0.17349	-0.134895	-0.288837	0.0190477	0.0858494	-0.0467688	-0.206404	0.112867	0.565591	-0.0959597	-0.254114	0.062195	0.234169
gamma-glutamylphenylalanine	Peptide	Gamma-glutamyl Amino Acid	-0.180503	-0.308548	-0.0524578	0.00575593	-0.248025	-0.354797	-0.141254	5.58462e-06	0.107093	0.0598118	0.154375	9.56867e-06	0.0755687	0.0300214	0.121116	0.00115953	-0.011746	-0.21612	0.192628	0.910252	-0.0207792	-0.257166	0.215607	0.863122	-0.0417703	-0.187358	0.103817	0.573662	-0.174241	-0.319508	-0.028973	0.0187632	-0.224648	-0.375288	-0.0740086	0.00349392	-0.334221	-0.483463	-0.184978	1.1984e-05
glutamine conjugate of C6H10O2 (2)*	Partially Characterized Molecules	Partially Characterized Molecules	-0.166539	-0.303829	-0.0292494	0.0174592	-0.0974463	-0.211927	0.017034	0.0951977	0.0240438	-0.0295649	0.0776524	0.379107	0.0418983	-0.00647194	0.0902686	0.0895158	-0.23581	-0.449134	-0.0224867	0.0302924	-0.40026	-0.646998	-0.153522	0.00149309	-0.0628055	-0.219573	0.0939624	0.432077	-0.170895	-0.327318	-0.0144709	0.032273	-0.22145	-0.383659	-0.0592415	0.00748895	-0.322758	-0.483462	-0.162054	8.5411e-05
glycerate	Carbohydrate	Glycolysis, Gluconeogenesis, and Pyruvate Metabolism	0.232429	0.0998364	0.365021	0.000599861	0.334149	0.223586	0.444713	3.71854e-09	-0.270143	-0.320467	-0.219819	5.36472e-25	-0.0930862	-0.140395	-0.0457773	0.00011797	0.18043	-0.0245934	0.385453	0.0845064	0.121163	-0.115975	0.358301	0.316385	0.271257	0.127634	0.414879	0.000219365	0.428416	0.285109	0.571723	5.55975e-09	0.567776	0.419169	0.716383	1.13986e-13	0.666022	0.518793	0.813251	1.99701e-18
glycerol	Lipid	Glycerolipid Metabolism	-0.138393	-0.26486	-0.0119265	0.0319883	-0.242107	-0.347563	-0.136652	7.16192e-06	0.0414156	-0.00684594	0.0896771	0.0925206	0.163236	0.119184	0.207289	5.52131e-13	-0.0186339	-0.220536	0.183268	0.856361	0.225903	-0.00762458	0.45943	0.0579531	-0.208706	-0.35493	-0.0624832	0.00518027	-0.250865	-0.396767	-0.104963	0.000763475	-0.302636	-0.453934	-0.151338	9.12097e-05	-0.335044	-0.484938	-0.185149	1.24461e-05
glycosyl-N-tricosanoyl-sphingadienine (d18:2/23:0)*	Lipid	Ceramides	0.155117	0.0195641	0.290669	0.0249325	0.135863	0.0228311	0.248894	0.01851	-0.156838	-0.207198	-0.106478	1.29811e-09	-0.0632277	-0.110915	-0.0155401	0.00938875	-0.0591754	-0.267173	0.148822	0.576878	-0.339343	-0.579921	-0.0987646	0.00573127	0.100051	-0.0520581	0.252161	0.197169	0.186243	0.0344678	0.338019	0.0162044	0.192968	0.035579	0.350356	0.0162947	0.43167	0.275742	0.587599	6.56383e-08
hexadecadienoate (16:2n6)	Lipid	Long Chain Polyunsaturated Fatty Acid (n3 and n6)	-0.0216975	-0.152661	0.109266	0.745257	0.0158505	-0.0933545	0.125056	0.775922	-0.0531112	-0.103127	-0.00309565	0.0374257	0.159009	0.113511	0.204506	9.93201e-12	-0.00226949	-0.20603	0.201491	0.982572	0.0912146	-0.144463	0.326892	0.447854	-0.114726	-0.263506	0.0340535	0.130596	-0.0445031	-0.192956	0.10395	0.556597	-0.0806787	-0.234622	0.0732644	0.304108	0.082358	-0.0701571	0.234873	0.289661
hexadecanedioate (C16)	Lipid	Fatty Acid, Dicarboxylate	-0.105032	-0.242298	0.0322337	0.133597	-0.0911781	-0.205639	0.0232825	0.118379	0.0253177	-0.0278448	0.0784803	0.350356	0.0967952	0.0486874	0.144903	8.25577e-05	-0.127019	-0.343765	0.0897279	0.25052	0.00729436	-0.243403	0.257992	0.954493	-0.0116499	-0.167214	0.143914	0.883232	-0.0903122	-0.245535	0.0649107	0.253936	-0.0727627	-0.233726	0.0882006	0.375375	-0.158983	-0.318454	0.00048688	0.0507027
hydroxyasparagine	Amino Acid	Alanine and Aspartate Metabolism	-0.236968	-0.372787	-0.101148	0.000636371	-0.29047	-0.403725	-0.177216	5.41641e-07	0.116248	0.0629985	0.169498	1.97564e-05	0.0397092	-0.0088525	0.0882708	0.108941	-0.241807	-0.4559	-0.0277135	0.0268792	-0.437087	-0.684715	-0.189458	0.000550983	-0.0766693	-0.232123	0.0787847	0.333484	-0.259821	-0.414934	-0.104709	0.00104101	-0.24219	-0.403039	-0.0813408	0.00319122	-0.453655	-0.613012	-0.294298	2.78958e-08
laurate (12:0)	Lipid	Medium Chain Fatty Acid	-0.0374721	-0.17204	0.0970957	0.585022	-0.0764357	-0.188646	0.0357749	0.181713	-0.0622884	-0.114312	-0.0102648	0.0189771	0.172427	0.125748	0.219106	6.50043e-13	-0.175056	-0.386186	0.0360736	0.104072	-0.2963	-0.5405	-0.0520987	0.0174369	-0.100308	-0.254931	0.0543152	0.203389	-0.155195	-0.309479	-0.000910633	0.0486647	-0.131854	-0.291844	0.0281353	0.106175	-0.161245	-0.31975	-0.00273933	0.0461748
linoleate (18:2n6)	Lipid	Long Chain Polyunsaturated Fatty Acid (n3 and n6)	-0.00669007	-0.142822	0.129442	0.923222	-0.0492772	-0.162792	0.0642378	0.394647	-0.0593116	-0.111691	-0.00693184	0.026493	0.162943	0.115539	0.210346	2.12905e-11	0.0507486	-0.16406	0.265557	0.643125	0.0874276	-0.161028	0.335883	0.490142	-0.0477593	-0.202768	0.107249	0.545687	-0.0345519	-0.18922	0.120116	0.661304	-0.0317414	-0.192129	0.128647	0.697923	0.0723608	-0.0865394	0.231261	0.371859
linolenate (18:3n3 or 3n6)	Lipid	Long Chain Polyunsaturated Fatty Acid (n3 and n6)	-0.0356032	-0.171047	0.0998403	0.606219	-0.089562	-0.202503	0.0233788	0.120046	-0.0233986	-0.0757022	0.0289049	0.380323	0.189139	0.142171	0.236108	5.00607e-15	-0.0236244	-0.237201	0.189952	0.828254	0.075754	-0.171277	0.322785	0.547572	-0.0789916	-0.233962	0.0759788	0.317546	-0.0610274	-0.215658	0.0936028	0.438957	-0.122976	-0.283325	0.0373723	0.132695	-0.0944148	-0.253276	0.0644464	0.243881
margarate (17:0)	Lipid	Long Chain Fatty Acids	0.0824477	-0.0554166	0.220312	0.240973	-0.0545775	-0.169537	0.0603819	0.351898	-0.0532747	-0.106281	-0.000268368	0.0488529	0.16808	0.120135	0.216026	8.59839e-12	0.0222245	-0.195349	0.239798	0.841218	-0.01229	-0.263944	0.239364	0.923693	-0.0554377	-0.211146	0.10027	0.485043	-0.0734424	-0.228809	0.0819238	0.353951	-0.0487638	-0.209876	0.112348	0.552798	-0.117668	-0.277285	0.0419495	0.148377
myristate (14:0)	Lipid	Long Chain Fatty Acids	-0.00933303	-0.14424	0.125574	0.892082	-0.0863319	-0.198826	0.0261617	0.132452	-0.00766191	-0.0594946	0.0441707	0.771878	0.206504	0.159802	0.253206	9.60737e-18	0.0502876	-0.162096	0.262671	0.642386	0.161227	-0.0844246	0.406878	0.198144	-0.114044	-0.267078	0.0389899	0.144008	-0.137311	-0.290008	0.0153875	0.0779552	-0.155572	-0.313917	0.00277271	0.0541434	-0.145225	-0.302101	0.011651	0.0695902
myristoleate (14:1n5)	Lipid	Long Chain Fatty Acids	-0.0753394	-0.201077	0.0503982	0.240075	-0.131946	-0.236793	-0.0270981	0.0136745	0.0457947	-0.00218037	0.0937698	0.0613447	0.178511	0.134942	0.222079	1.70797e-15	-0.0719161	-0.267639	0.123807	0.471169	0.192464	-0.0339169	0.418845	0.0955889	-0.141785	-0.283805	0.000234551	0.0503791	-0.180555	-0.322263	-0.0388465	0.0125517	-0.212947	-0.359896	-0.0659983	0.00453674	-0.182496	-0.328082	-0.0369103	0.0140507
myristoyl dihydrosphingomyelin (d18:0/14:0)*	Lipid	Sphingolipid Metabolism	0.00482683	-0.12563	0.135284	0.942157	0.0381282	-0.0706545	0.146911	0.491888	-0.11591	-0.165388	-0.066432	4.70947e-06	0.0127388	-0.0331614	0.0586391	0.58628	0.0626753	-0.135993	0.261344	0.536118	0.147448	-0.0823389	0.377236	0.208338	-0.0620314	-0.206835	0.0827725	0.400876	0.0541894	-0.0902966	0.198676	0.462039	0.0233854	-0.126444	0.173215	0.759525	0.115595	-0.0328449	0.264034	0.126841
myristoyl-linoleoyl-glycerol (14:0/18:2) [1]*	Lipid	Diacylglycerol	-0.0711174	-0.207809	0.0655744	0.307659	-0.208081	-0.322063	-0.094099	0.000352532	0.10788	0.054589	0.16117	7.52055e-05	0.150039	0.10192	0.198159	1.1881e-09	-0.0911599	-0.30564	0.12332	0.404567	0.138483	-0.109593	0.386559	0.273688	-0.162277	-0.317686	-0.0068669	0.0407124	-0.214117	-0.369186	-0.0590486	0.00683639	-0.290301	-0.451104	-0.129497	0.00041058	-0.35208	-0.511392	-0.192768	1.55542e-05
myristoyl-linoleoyl-glycerol (14:0/18:2) [2]*	Lipid	Diacylglycerol	-0.068278	-0.205511	0.0689551	0.329279	-0.183555	-0.297988	-0.0691215	0.00168354	0.119648	0.0664974	0.172798	1.08382e-05	0.170469	0.122454	0.218484	4.71015e-12	-0.107688	-0.32316	0.107785	0.327072	0.180872	-0.0683512	0.430096	0.154771	-0.155767	-0.311734	0.000199259	0.050293	-0.204136	-0.35976	-0.0485119	0.0101777	-0.276877	-0.438256	-0.115497	0.000783778	-0.38779	-0.547673	-0.227908	2.14889e-06
N-acetylalanine	Amino Acid	Alanine and Aspartate Metabolism	-0.143309	-0.280787	-0.00583198	0.0410517	-0.173887	-0.288524	-0.0592503	0.00297052	0.00506257	-0.0483653	0.0584904	0.852567	0.0403571	-0.00821152	0.0889257	0.10334	-0.114284	-0.326382	0.0978141	0.290704	-0.341641	-0.586962	-0.0963207	0.00637569	-0.036571	-0.191264	0.118122	0.642906	-0.15233	-0.306683	0.00202411	0.0530769	-0.114232	-0.274294	0.0458303	0.161748	-0.277077	-0.435654	-0.1185	0.000626117
N-acetylserine	Amino Acid	Glycine, Serine and Threonine Metabolism	-0.0619054	-0.199776	0.0759653	0.378618	-0.154736	-0.269701	-0.0397716	0.00836959	0.0156338	-0.0378116	0.0690791	0.566177	0.0037741	-0.0449731	0.0525213	0.879322	-0.0613079	-0.276107	0.153491	0.575647	-0.27762	-0.526065	-0.0291752	0.0285414	-0.00069182	-0.156427	0.155043	0.993049	-0.0136532	-0.169046	0.14174	0.863187	-0.0139616	-0.175101	0.147178	0.865068	-0.15748	-0.317124	0.00216504	0.0531848
N-oleoyltaurine	Lipid	Endocannabinoid	0.00756698	-0.130407	0.145541	0.91435	-0.0907748	-0.205826	0.024276	0.121926	0.0473841	-0.00543761	0.100206	0.078673	0.11111	0.0626884	0.159532	7.23238e-06	-0.217788	-0.434523	-0.001053	0.0488987	-0.15117	-0.401854	0.0995143	0.237041	-0.133641	-0.286495	0.0192131	0.0865533	-0.236122	-0.388641	-0.0836036	0.00243275	-0.26187	-0.420029	-0.103711	0.0011889	-0.197177	-0.353869	-0.040485	0.0136847
N-palmitoyl-heptadecasphingosine (d17:1/16:0)*	Lipid	Ceramides	0.0487382	-0.0880601	0.185536	0.484777	-0.0195771	-0.133648	0.0944934	0.736448	-0.0545572	-0.107307	-0.00180685	0.0426624	-0.0197605	-0.0679593	0.0284383	0.421444	-0.0421238	-0.253512	0.169264	0.695933	-0.380427	-0.624927	-0.135927	0.00231358	-0.00265828	-0.158144	0.152827	0.973252	0.0494514	-0.105693	0.204596	0.53191	-0.032729	-0.193611	0.128153	0.689913	0.0446406	-0.114749	0.20403	0.582827
N1-methylinosine	Nucleotide	Purine Metabolism, (Hypo)Xanthine/Inosine containing	-0.164821	-0.297338	-0.0323035	0.0148105	-0.229084	-0.339585	-0.118584	4.99897e-05	0.107074	0.0563453	0.157802	3.67413e-05	0.0827818	0.0359143	0.129649	0.000544645	-0.249723	-0.458878	-0.0405688	0.0193112	-0.382451	-0.624367	-0.140535	0.00196498	-0.204343	-0.354049	-0.0546364	0.00750032	-0.327014	-0.476392	-0.177637	1.86709e-05	-0.31369	-0.468592	-0.158788	7.45865e-05	-0.504719	-0.658184	-0.351254	1.49859e-10
N2,N2-dimethylguanosine	Nucleotide	Purine Metabolism, Guanine containing	-0.236082	-0.371653	-0.100511	0.000651729	-0.224924	-0.337971	-0.111877	9.89784e-05	0.082339	0.0298854	0.134793	0.00211542	0.109292	0.0614398	0.157144	7.97013e-06	-0.193554	-0.405912	0.0188032	0.0739989	-0.330168	-0.575789	-0.0845473	0.00845822	-0.112986	-0.265337	0.039364	0.145953	-0.198727	-0.350743	-0.0467111	0.0104359	-0.308135	-0.465772	-0.150497	0.000131213	-0.389034	-0.545209	-0.232859	1.13916e-06
N6-carbamoylthreonyladenosine	Nucleotide	Purine Metabolism, Adenine containing	-0.160955	-0.294446	-0.0274633	0.0181484	-0.14039	-0.251703	-0.0290765	0.0134698	0.0856839	0.0352529	0.136115	0.00088198	0.0593927	0.0123053	0.10648	0.0134606	-0.191038	-0.401539	0.0194636	0.0752483	-0.272243	-0.515718	-0.0287694	0.0284378	-0.132076	-0.281048	0.0168968	0.0822282	-0.222351	-0.370997	-0.0737054	0.00339555	-0.22747	-0.381613	-0.0733272	0.00385078	-0.366358	-0.51907	-0.213645	2.76498e-06
nonadecanoate (19:0)	Lipid	Long Chain Fatty Acids	0.132757	-0.00440203	0.269915	0.057811	0.0775185	-0.0368524	0.191889	0.183901	-0.100497	-0.153086	-0.047909	0.000185002	0.087425	0.0392073	0.135643	0.000386493	0.0625369	-0.154834	0.279908	0.572605	-0.0408831	-0.292302	0.210536	0.749791	0.0132611	-0.142472	0.168994	0.867367	0.0479025	-0.107489	0.203294	0.545476	0.122266	-0.0388717	0.283404	0.136865	0.178718	0.0190744	0.338361	0.028251
oleate/vaccenate (18:1)	Lipid	Long Chain Fatty Acids	-0.0331742	-0.169552	0.103203	0.633346	-0.13832	-0.252039	-0.0246005	0.0171581	0.0325501	-0.019797	0.0848972	0.222749	0.187862	0.140514	0.235209	1.22274e-14	-0.0526205	-0.266113	0.160872	0.628823	0.158196	-0.0887373	0.40513	0.209069	-0.157557	-0.311128	-0.00398593	0.0443501	-0.188298	-0.341532	-0.0350646	0.0160548	-0.233555	-0.392455	-0.0746539	0.00399417	-0.274314	-0.431741	-0.116887	0.000647924
oleoyl-arachidonoyl-glycerol (18:1/20:4) [1]*	Lipid	Diacylglycerol	-0.100603	-0.23838	0.0371741	0.152281	-0.10627	-0.221157	0.00861679	0.0698147	0.0944379	0.0419898	0.146886	0.000425674	0.102193	0.0537898	0.150596	3.62634e-05	0.0505484	-0.165889	0.266986	0.646929	0.285993	0.0356538	0.536333	0.0251786	-0.12677	-0.2807	0.0271608	0.106426	-0.233973	-0.387566	-0.0803809	0.0028531	-0.248113	-0.407386	-0.0888407	0.00228541	-0.439862	-0.597657	-0.282067	5.33567e-08
oleoyl-arachidonoyl-glycerol (18:1/20:4) [2]*	Lipid	Diacylglycerol	-0.124078	-0.261646	0.0134889	0.0770655	-0.160133	-0.274845	-0.0454211	0.00624658	0.116221	0.0637419	0.168699	1.49861e-05	0.104245	0.0556935	0.152797	2.6719e-05	0.00203272	-0.213717	0.217783	0.985257	0.305065	0.0555202	0.55461	0.0166094	-0.149897	-0.304089	0.00429463	0.0567227	-0.199216	-0.35307	-0.045363	0.011189	-0.275653	-0.435196	-0.11611	0.000719567	-0.49857	-0.656633	-0.340506	7.90655e-10
oleoyl-oleoyl-glycerol (18:1/18:1) [1]*	Lipid	Diacylglycerol	-0.104591	-0.24143	0.0322479	0.134022	-0.140152	-0.254257	-0.0260481	0.0160977	0.128551	0.0767369	0.180365	1.26346e-06	0.103035	0.0547924	0.151278	2.94449e-05	-0.130218	-0.345369	0.0849327	0.235326	0.14498	-0.103872	0.393832	0.253301	-0.154829	-0.308322	-0.00133631	0.0480411	-0.243108	-0.396264	-0.0899524	0.0018833	-0.395366	-0.554185	-0.236546	1.15727e-06	-0.483482	-0.640828	-0.326135	2.10025e-09
oleoyl-oleoyl-glycerol (18:1/18:1) [2]*	Lipid	Diacylglycerol	-0.110068	-0.246831	0.0266949	0.114631	-0.148747	-0.262788	-0.0347065	0.0106059	0.135988	0.0839866	0.187989	3.30978e-07	0.107226	0.0589845	0.155468	1.3812e-05	-0.136969	-0.352933	0.0789948	0.213667	0.153534	-0.0962579	0.403326	0.228132	-0.147863	-0.301407	0.00568091	0.0590882	-0.243448	-0.396655	-0.0902416	0.00186236	-0.40161	-0.560483	-0.242737	7.91851e-07	-0.506139	-0.663538	-0.34874	3.73089e-10
oxalate (ethanedioate)	Cofactors and Vitamins	Ascorbate and Aldarate Metabolism	0.238442	0.109924	0.366961	0.000282009	0.343069	0.235902	0.450235	4.33079e-10	-0.284314	-0.333841	-0.234786	3.30682e-28	-0.0941824	-0.140204	-0.048161	6.22989e-05	0.298893	0.0998425	0.497943	0.00327556	0.160566	-0.0696635	0.390795	0.171507	0.353651	0.217945	0.489357	3.606e-07	0.50305	0.367642	0.638458	5.12162e-13	0.641614	0.501198	0.78203	9.2725e-19	0.698366	0.559253	0.83748	3.32659e-22
palmitate (16:0)	Lipid	Long Chain Fatty Acids	-0.00913675	-0.146303	0.12803	0.896069	-0.14386	-0.258237	-0.0294821	0.0137262	0.0360467	-0.0166747	0.0887681	0.180063	0.216381	0.168917	0.263845	9.68511e-19	0.00581411	-0.209741	0.221369	0.957811	0.235757	-0.013562	0.485077	0.0638136	-0.152654	-0.307233	0.00192562	0.0529192	-0.211681	-0.36592	-0.0574408	0.00718083	-0.24584	-0.405784	-0.0858963	0.00261344	-0.31648	-0.47494	-0.158019	9.34788e-05
palmitoleate (16:1n7)	Lipid	Long Chain Fatty Acids	-0.0718914	-0.202794	0.0590111	0.281553	-0.140548	-0.249702	-0.031394	0.0116449	0.102353	0.0523421	0.152363	6.26829e-05	0.187849	0.142395	0.233302	9.84731e-16	-0.0259451	-0.228181	0.176291	0.801341	0.424105	0.190191	0.658018	0.000387887	-0.194752	-0.341659	-0.0478444	0.00940403	-0.222777	-0.369362	-0.0761921	0.00291851	-0.28686	-0.438866	-0.134855	0.000221915	-0.300528	-0.451124	-0.149932	9.47067e-05
palmitoleoyl-linoleoyl-glycerol (16:1/18:2) [1]*	Lipid	Diacylglycerol	-0.081758	-0.218176	0.0546601	0.239965	-0.167631	-0.281385	-0.0538777	0.00389745	0.130922	0.0784591	0.183385	1.09631e-06	0.124174	0.0758878	0.172461	5.04545e-07	-0.124216	-0.338664	0.0902318	0.256047	0.183869	-0.0641691	0.431908	0.146128	-0.147422	-0.302873	0.00802939	0.0630486	-0.167874	-0.322984	-0.0127641	0.0339205	-0.274908	-0.435754	-0.114062	0.000820777	-0.315868	-0.475222	-0.156514	0.00010547
palmitoyl dihydrosphingomyelin (d18:0/16:0)*	Lipid	Sphingolipid Metabolism	-0.00585566	-0.139148	0.127437	0.931345	0.0754185	-0.0357288	0.186566	0.183408	-0.0811929	-0.131535	-0.0308508	0.00159089	-0.046382	-0.0931677	0.000403697	0.0520076	-0.0164458	-0.218692	0.185801	0.87329	0.0353953	-0.198531	0.269321	0.766654	-0.0328458	-0.181201	0.115509	0.664141	0.0705747	-0.0774549	0.218604	0.349838	-0.0199791	-0.173483	0.133525	0.798523	0.206015	0.0539351	0.358095	0.00796314
palmitoyl-arachidonoyl-glycerol (16:0/20:4) [1]*	Lipid	Diacylglycerol	-0.106605	-0.243693	0.0304836	0.127389	-0.116478	-0.23079	-0.00216539	0.04582	0.0918205	0.0398417	0.143799	0.000545822	0.15369	0.105794	0.201586	3.92732e-10	0.011037	-0.205104	0.227178	0.920225	0.243786	-0.00621011	0.493783	0.055961	-0.207489	-0.360196	-0.0547823	0.00777642	-0.296275	-0.448646	-0.143903	0.000142287	-0.315706	-0.473713	-0.1577	9.28458e-05	-0.457424	-0.613964	-0.300883	1.20179e-08
palmitoyl-arachidonoyl-glycerol (16:0/20:4) [2]*	Lipid	Diacylglycerol	-0.0959051	-0.232778	0.0409681	0.169529	-0.19406	-0.308193	-0.0799269	0.000871806	0.0813435	0.0289519	0.133735	0.00236518	0.137244	0.0890806	0.185407	2.6518e-08	-0.0845129	-0.298812	0.129786	0.439295	0.131932	-0.115934	0.379799	0.29661	-0.131379	-0.28349	0.0207317	0.0904341	-0.226315	-0.378092	-0.0745384	0.00349809	-0.317112	-0.474502	-0.159722	8.10843e-05	-0.517844	-0.673774	-0.361914	9.97476e-11
palmitoyl-linoleoyl-glycerol (16:0/18:2) [2]*	Lipid	Diacylglycerol	-0.073063	-0.209684	0.0635578	0.294367	-0.0604414	-0.174364	0.0534812	0.298209	0.0974743	0.044311	0.150638	0.000333601	0.0949467	0.0465054	0.143388	0.000125299	0.00334004	-0.213818	0.220498	0.975935	0.0677716	-0.183401	0.318944	0.596691	-0.153842	-0.309817	0.00213163	0.0532101	-0.25608	-0.411711	-0.100448	0.00127564	-0.296439	-0.457826	-0.135051	0.000324925	-0.275053	-0.434943	-0.115163	0.000758854
palmitoyl-myristoyl-glycerol (16:0/14:0) [1]*	Lipid	Diacylglycerol	-0.033016	-0.168984	0.102952	0.633947	-0.205538	-0.318916	-0.0921601	0.000387419	0.0817327	0.028578	0.134887	0.00260501	0.168396	0.120844	0.215947	5.31973e-12	0.0342685	-0.178291	0.246828	0.751861	0.316288	0.070433	0.562143	0.0117234	-0.123133	-0.276119	0.0298529	0.114596	-0.258188	-0.410838	-0.105538	0.000929505	-0.308293	-0.466589	-0.149998	0.000138791	-0.383739	-0.540566	-0.226912	1.74916e-06
palmitoyl-myristoyl-glycerol (16:0/14:0) [2]	Lipid	Diacylglycerol	-0.042916	-0.179238	0.0934056	0.537009	-0.184808	-0.298481	-0.0711352	0.00145505	0.0914651	0.0384239	0.144506	0.000737674	0.166048	0.118339	0.213758	1.20451e-11	0.00785503	-0.204922	0.220632	0.942281	0.244112	-0.0019941	0.490218	0.0518829	-0.136033	-0.290561	0.0184959	0.0844154	-0.220354	-0.374543	-0.0661643	0.00512427	-0.244918	-0.404809	-0.0850266	0.00270322	-0.350223	-0.508631	-0.191815	1.54338e-05
palmitoyl-oleoyl-glycerol (16:0/18:1) [1]*	Lipid	Diacylglycerol	-0.0754114	-0.211004	0.0601808	0.275497	-0.176242	-0.289306	-0.0631767	0.00226842	0.140018	0.0880009	0.192034	1.49522e-07	0.159934	0.11246	0.207407	5.19495e-11	-0.0814219	-0.294735	0.131892	0.454131	0.202705	-0.0440217	0.449431	0.107265	-0.181979	-0.33436	-0.029598	0.0192829	-0.286669	-0.438716	-0.134623	0.000224929	-0.393816	-0.551486	-0.236147	1.06638e-06	-0.545011	-0.701217	-0.388804	1.12423e-11
palmitoyl-oleoyl-glycerol (16:0/18:1) [2]*	Lipid	Diacylglycerol	-0.0701731	-0.205834	0.0654879	0.310463	-0.1841	-0.297222	-0.0709775	0.00143892	0.14586	0.093722	0.197997	4.82961e-08	0.165674	0.118197	0.213152	1.06641e-11	-0.109219	-0.323715	0.105276	0.318043	0.204454	-0.0436398	0.452548	0.106192	-0.153865	-0.305958	-0.00177188	0.0473934	-0.274183	-0.425942	-0.122424	0.000406409	-0.411756	-0.569127	-0.254385	3.2404e-07	-0.548173	-0.704085	-0.392262	7.85668e-12
palmitoyl-palmitoyl-glycerol (16:0/16:0) [1]*	Lipid	Diacylglycerol	-0.0424239	-0.177277	0.0924293	0.537295	-0.188506	-0.300955	-0.0760575	0.00102983	0.119886	0.0676447	0.172126	7.30455e-06	0.159648	0.112317	0.206978	4.92522e-11	0.0320672	-0.18022	0.244354	0.767034	0.345509	0.0999692	0.591048	0.00584858	-0.139628	-0.292044	0.0127884	0.0725421	-0.288061	-0.440142	-0.135979	0.000210391	-0.333744	-0.491449	-0.176038	3.49653e-05	-0.454438	-0.610681	-0.298195	1.40031e-08
palmitoyl-palmitoyl-glycerol (16:0/16:0) [2]*	Lipid	Diacylglycerol	-0.0225194	-0.157853	0.112814	0.744183	-0.183778	-0.296627	-0.070929	0.00142836	0.117454	0.0649095	0.169999	1.24783e-05	0.165952	0.118535	0.213368	9.29245e-12	-0.000798056	-0.215192	0.213596	0.994175	0.322832	0.0748564	0.570808	0.0107587	-0.128416	-0.282184	0.0253512	0.101599	-0.243931	-0.397361	-0.0905008	0.00185214	-0.34368	-0.502784	-0.184576	2.40329e-05	-0.457216	-0.614844	-0.299588	1.53123e-08
palmitoylcarnitine (C16)	Lipid	Fatty Acid Metabolism (Acyl Carnitine)	-0.0195864	-0.149541	0.110368	0.767562	-0.083708	-0.192072	0.0246557	0.129933	-0.0163115	-0.0668818	0.0342588	0.527006	0.108493	0.0626973	0.154289	3.6324e-06	0.0588721	-0.145572	0.263316	0.57225	0.282145	0.0456773	0.518612	0.0193923	-0.0964139	-0.243611	0.0507835	0.199056	-0.198779	-0.345654	-0.0519051	0.00802104	-0.261619	-0.413925	-0.109313	0.000772602	-0.373557	-0.52445	-0.222664	1.32377e-06
pentadecanoate (15:0)	Lipid	Long Chain Fatty Acids	0.0235691	-0.113065	0.160203	0.735155	-0.0712583	-0.185192	0.0426756	0.220102	-0.0431969	-0.0954035	0.00900967	0.104788	0.144652	0.0971572	0.192147	2.81561e-09	0.150031	-0.065018	0.365081	0.171357	0.0144307	-0.234304	0.263165	0.909408	-0.0358101	-0.191383	0.119763	0.651683	-0.0241611	-0.179393	0.131071	0.760174	-0.0152708	-0.176243	0.145702	0.852403	0.0284118	-0.131067	0.187891	0.726794
pseudouridine	Nucleotide	Pyrimidine Metabolism, Uracil containing	-0.0758249	-0.212921	0.0612716	0.278169	-0.139646	-0.253966	-0.0253272	0.0166876	0.0964054	0.0436555	0.149155	0.000348592	-0.0017236	-0.0504251	0.0469779	0.944668	-0.204211	-0.422329	0.013908	0.0664848	-0.273727	-0.526011	-0.0214426	0.0334784	-0.0915337	-0.247541	0.0644731	0.249956	-0.152908	-0.308572	0.00275644	0.0541916	-0.221162	-0.382583	-0.0597411	0.00727881	-0.183633	-0.343556	-0.0237089	0.0244447
sphingomyelin (d17:1/14:0, d16:1/15:0)*	Lipid	Sphingolipid Metabolism	0.0999464	-0.0230389	0.222932	0.111135	0.124215	0.021663	0.226768	0.0176275	-0.149053	-0.195497	-0.102609	4.10246e-10	-0.0210833	-0.0643043	0.0221376	0.338827	0.062381	-0.132146	0.256908	0.529415	-0.131376	-0.356373	0.0936205	0.252238	0.0697638	-0.069909	0.209437	0.327362	0.134662	-0.00470432	0.274028	0.05824	0.144417	-0.000103588	0.288937	0.0501642	0.31723	0.17405	0.460409	1.4805e-05
sphingomyelin (d17:1/16:0, d18:1/15:0, d16:1/17:0)*	Lipid	Sphingolipid Metabolism	0.0640927	-0.064285	0.19247	0.327612	0.07636	-0.0306889	0.183409	0.161972	-0.140573	-0.189966	-0.0911797	2.84284e-08	-0.073013	-0.118271	-0.027755	0.00158254	-0.0149179	-0.216523	0.186688	0.884613	-0.356959	-0.590143	-0.123774	0.00272082	0.059388	-0.0865068	0.205283	0.424722	0.106696	-0.0388789	0.25227	0.150734	0.0858889	-0.0650693	0.236847	0.264582	0.26722	0.117662	0.416778	0.000470567
sphingomyelin (d17:2/16:0, d18:2/15:0)*	Lipid	Sphingolipid Metabolism	0.0236113	-0.0946757	0.141898	0.695469	0.0178974	-0.0807373	0.116532	0.721964	-0.0968779	-0.141348	-0.0524073	2.05629e-05	-0.0449136	-0.0863571	-0.00347016	0.0336811	0.014356	-0.169747	0.198459	0.878449	-0.206015	-0.418956	0.006925	0.0579197	0.0315566	-0.10254	0.165653	0.644428	-0.000211013	-0.134013	0.133591	0.997532	0.0430459	-0.0957042	0.181796	0.542911	0.145119	0.0076561	0.282582	0.0385487
sphingomyelin (d18:1/14:0, d16:1/16:0)*	Lipid	Sphingolipid Metabolism	0.0167025	-0.112635	0.14604	0.800075	0.056639	-0.0512099	0.164488	0.303132	-0.0995584	-0.148883	-0.0502342	7.89087e-05	-0.0174786	-0.063158	0.0282008	0.453067	0.0353876	-0.167685	0.23846	0.732528	-0.0200784	-0.25496	0.214803	0.866855	-0.0728841	-0.219885	0.0741168	0.330931	-0.00332579	-0.150004	0.143352	0.96453	-0.0444865	-0.196589	0.107616	0.566249	0.0732302	-0.0774614	0.223922	0.340622
sphingomyelin (d18:1/17:0, d17:1/18:0, d19:1/16:0)	Lipid	Sphingolipid Metabolism	0.0812217	-0.0454905	0.207934	0.208845	0.0282172	-0.0774429	0.133877	0.600488	-0.137845	-0.186715	-0.0889741	3.75771e-08	-0.0750419	-0.119555	-0.0305288	0.000964138	0.0648345	-0.13236	0.262029	0.519065	-0.234999	-0.463082	-0.00691653	0.0434543	0.0210067	-0.121488	0.163502	0.772488	0.0720072	-0.0701751	0.214189	0.320667	0.0917294	-0.055711	0.23917	0.222515	0.251617	0.105544	0.397689	0.000746705
sphingomyelin (d18:1/19:0, d19:1/18:0)*	Lipid	Sphingolipid Metabolism	0.0527111	-0.0715317	0.176954	0.405453	-0.0150805	-0.118682	0.0885206	0.775293	-0.117569	-0.165511	-0.0696282	1.66823e-06	-0.0457705	-0.0896124	-0.00192865	0.0407483	0.0975352	-0.0974199	0.29249	0.326568	-0.151449	-0.376941	0.0740437	0.187885	-0.03713	-0.177823	0.103563	0.604764	-0.00918676	-0.149571	0.131197	0.897877	0.0050478	-0.140528	0.150623	0.945781	0.118459	-0.025766	0.262685	0.107364
sphingomyelin (d18:1/20:0, d16:1/22:0)*	Lipid	Sphingolipid Metabolism	0.0136974	-0.120236	0.14763	0.841043	0.0229854	-0.088696	0.134667	0.686503	-0.121077	-0.171951	-0.0702037	3.32506e-06	-0.0402086	-0.0874771	0.00705996	0.0954182	0.124424	-0.0834802	0.332328	0.240604	-0.176561	-0.417031	0.0639088	0.150005	-0.0691911	-0.219565	0.081183	0.366902	-0.0174733	-0.167517	0.132571	0.819341	-0.035706	-0.191299	0.119887	0.65267	0.132452	-0.0216978	0.286601	0.0921104
sphingomyelin (d18:1/21:0, d17:1/22:0, d16:1/23:0)*	Lipid	Sphingolipid Metabolism	0.0309911	-0.0957739	0.157756	0.631638	0.100895	-0.00480941	0.206599	0.0613613	-0.138759	-0.187194	-0.0903233	2.30806e-08	-0.0244578	-0.0691932	0.0202775	0.28373	0.140678	-0.0579372	0.339293	0.164927	-0.0525837	-0.282309	0.177142	0.653493	-0.0407537	-0.185453	0.103946	0.580715	0.0728189	-0.071563	0.217201	0.322671	0.0203261	-0.129395	0.170048	0.790044	0.212338	0.0640053	0.36067	0.00505072
sphingomyelin (d18:1/22:1, d18:2/22:0, d16:1/24:1)*	Lipid	Sphingolipid Metabolism	0.0198221	-0.107149	0.146793	0.75949	0.0175546	-0.0883214	0.123431	0.745068	-0.102472	-0.151685	-0.0532596	4.66732e-05	-0.0331299	-0.077939	0.0116793	0.147204	0.077514	-0.117289	0.272317	0.435199	-0.121489	-0.346805	0.103828	0.290377	-0.03243	-0.170504	0.105644	0.645067	0.0369303	-0.100841	0.174701	0.5991	-0.00302901	-0.145895	0.139837	0.966832	0.134479	-0.00706171	0.27602	0.0625614
sphingomyelin (d18:1/22:2, d18:2/22:1, d16:1/24:2)*	Lipid	Sphingolipid Metabolism	-0.00821192	-0.126796	0.110372	0.891976	0.0325655	-0.0663167	0.131448	0.518398	-0.102462	-0.148445	-0.0564795	1.32822e-05	-0.0714867	-0.113282	-0.0296909	0.000811946	0.0922936	-0.0952716	0.279859	0.33459	-0.100796	-0.317741	0.116149	0.362239	0.0719918	-0.0604119	0.204396	0.286344	0.115157	-0.0169561	0.24727	0.0875106	0.179707	0.0427078	0.316706	0.0101769	0.331929	0.196201	0.467657	1.77212e-06
sphingomyelin (d18:1/25:0, d19:0/24:1, d20:1/23:0, d19:1/24:0)*	Lipid	Sphingolipid Metabolism	0.0936263	-0.0433956	0.230648	0.180362	0.120878	0.00662099	0.235135	0.0381351	-0.149258	-0.201209	-0.0973069	2.10631e-08	-0.0524626	-0.100819	-0.00410638	0.0334872	0.234215	0.0188771	0.449554	0.0330463	0.0774546	-0.171614	0.326523	0.541948	0.0611068	-0.0923592	0.214573	0.434896	0.128232	-0.0248967	0.281362	0.100669	0.140762	-0.01803	0.299554	0.0822705	0.28322	0.125901	0.440539	0.000426053
sphingomyelin (d18:2/14:0, d18:1/14:1)*	Lipid	Sphingolipid Metabolism	-0.00575043	-0.108763	0.0972621	0.912828	-0.0406668	-0.126565	0.0452312	0.353242	-0.0904751	-0.129934	-0.0510165	7.43504e-06	0.0145307	-0.0218806	0.0509421	0.433901	-0.0109695	-0.171602	0.149663	0.893455	-0.104897	-0.290691	0.0808963	0.26826	-0.0457429	-0.163072	0.0715862	0.444541	0.000621042	-0.11645	0.117693	0.991699	0.000562755	-0.120838	0.121964	0.992746	0.0533745	-0.0669004	0.173649	0.384176
sphingomyelin (d18:2/16:0, d18:1/16:1)*	Lipid	Sphingolipid Metabolism	-0.0772512	-0.20169	0.0471873	0.22354	-0.132583	-0.236348	-0.0288191	0.0123002	-0.0484277	-0.0965532	-0.000302247	0.0485804	-0.0463812	-0.0903342	-0.00242824	0.0386294	-0.142956	-0.336781	0.0508702	0.148176	-0.360864	-0.58505	-0.136678	0.00162407	-0.066778	-0.207433	0.0738769	0.351859	-0.122158	-0.262505	0.018188	0.0879647	-0.215421	-0.360957	-0.0698841	0.00374511	-0.0891409	-0.233327	0.0550455	0.225435
sphingomyelin (d18:2/21:0, d16:2/23:0)*	Lipid	Sphingolipid Metabolism	0.0474277	-0.0645724	0.159428	0.406336	-0.0205282	-0.11392	0.0728642	0.666435	-0.116488	-0.159458	-0.073517	1.22306e-07	-0.044853	-0.0843081	-0.00539794	0.0258974	0.0517274	-0.12205	0.225504	0.559377	-0.263653	-0.464651	-0.0626562	0.0101784	-0.00653494	-0.132574	0.119504	0.919005	0.0269157	-0.0988467	0.152678	0.674681	0.0483529	-0.0820604	0.178766	0.467167	0.195248	0.066044	0.324451	0.00308274
sphingomyelin (d18:2/23:0, d18:1/23:1, d17:1/24:1)*	Lipid	Sphingolipid Metabolism	0.0458398	-0.0747764	0.166456	0.456125	0.0750732	-0.0255038	0.17565	0.143375	-0.125767	-0.171868	-0.0796663	1.01924e-07	-0.0581898	-0.100535	-0.015845	0.00710191	0.114511	-0.0725703	0.301592	0.230071	-0.133715	-0.3501	0.08267	0.225644	0.040164	-0.095474	0.175802	0.561435	0.141908	0.00656817	0.277249	0.0398838	0.0875632	-0.0527821	0.227908	0.221205	0.303143	0.1641	0.442186	2.01899e-05
sphingomyelin (d18:2/23:1)*	Lipid	Sphingolipid Metabolism	0.0259093	-0.0887331	0.140552	0.657625	0.000696855	-0.0948988	0.0962925	0.988594	-0.0954371	-0.139659	-0.051215	2.45192e-05	-0.0504994	-0.09075	-0.0102488	0.0139623	0.040178	-0.139095	0.219451	0.660272	-0.198306	-0.40566	0.00904809	0.0608553	0.0316549	-0.0977293	0.161039	0.63136	0.0897182	-0.039382	0.218818	0.173029	0.0897267	-0.0441478	0.223601	0.188814	0.221513	0.0888802	0.354145	0.00107702
stachydrine	Xenobiotics	Food Component/Plant	0.0387971	-0.0965233	0.174117	0.573962	0.359298	0.24646	0.472136	5.34276e-10	-0.227161	-0.278778	-0.175543	1.61644e-17	-0.0588649	-0.107456	-0.0102734	0.0176095	0.248837	0.0388429	0.458831	0.0202395	0.175469	-0.0674183	0.418356	0.156662	0.333229	0.183009	0.483448	1.44598e-05	0.486972	0.337082	0.636861	2.47144e-10	0.391897	0.236464	0.54733	8.44973e-07	0.630045	0.476054	0.784036	2.03763e-15
stearate (18:0)	Lipid	Long Chain Fatty Acids	0.0806771	-0.0563858	0.21774	0.248462	-0.0418793	-0.15617	0.0724118	0.472425	-0.0238281	-0.0765993	0.0289431	0.375895	0.177722	0.130097	0.225347	3.81421e-13	-0.00527974	-0.221338	0.210778	0.961774	0.0989856	-0.150915	0.348886	0.43729	-0.108494	-0.263588	0.046599	0.170209	-0.14215	-0.296903	0.0126032	0.0717776	-0.115317	-0.275793	0.0451589	0.158876	-0.187153	-0.34614	-0.0281653	0.0210769
tartronate (hydroxymalonate)	Xenobiotics	Food Component/Plant	0.245227	0.112867	0.377588	0.00028757	0.291111	0.180742	0.401481	2.57523e-07	-0.267136	-0.317854	-0.216419	3.70347e-24	-0.108073	-0.155151	-0.0609955	7.16677e-06	0.194588	-0.0119105	0.401086	0.0647393	0.0189738	-0.21987	0.257818	0.876188	0.302429	0.162674	0.442183	2.32368e-05	0.406943	0.267495	0.546391	1.25503e-08	0.551749	0.407144	0.696354	1.22672e-13	0.674327	0.531063	0.81759	8.82934e-20
tetradecadienoate (14:2)*	Lipid	Long Chain Polyunsaturated Fatty Acid (n3 and n6)	-0.0568126	-0.191699	0.0780734	0.408858	-0.041643	-0.154119	0.0708329	0.467831	-0.0331259	-0.0843722	0.0181203	0.204995	0.128376	0.0812654	0.175487	1.02713e-07	-0.000574065	-0.211855	0.210707	0.995748	0.114595	-0.12978	0.358971	0.357801	-0.0810207	-0.235372	0.07333	0.303341	-0.0710291	-0.225041	0.0829829	0.365793	-0.0782304	-0.237938	0.0814771	0.336787	0.0333731	-0.124853	0.191599	0.679128
tetradecanedioate (C14)	Lipid	Fatty Acid, Dicarboxylate	-0.0430414	-0.180687	0.0946048	0.539752	-0.0452463	-0.160024	0.0695312	0.439518	-0.0266737	-0.0801559	0.0268086	0.328064	0.13194	0.0839702	0.179909	7.81979e-08	-0.199558	-0.417355	0.0182383	0.0724901	-0.160837	-0.412749	0.0910749	0.21062	-0.0271632	-0.184116	0.129789	0.734295	-0.0791495	-0.235757	0.0774585	0.321665	-0.03878	-0.20118	0.12362	0.639561	-0.166184	-0.327077	-0.00529066	0.0429366
tricosanoyl sphingomyelin (d18:1/23:0)*	Lipid	Sphingolipid Metabolism	0.0751456	-0.054238	0.204529	0.254798	0.0640301	-0.0438576	0.171918	0.244567	-0.124196	-0.173087	-0.075305	7.04453e-07	-0.0426635	-0.0882583	0.00293127	0.0666412	0.192305	-0.00677692	0.391387	0.0583141	-1.76634e-05	-0.230284	0.230248	0.99988	0.00250981	-0.141843	0.146863	0.972798	0.0959786	-0.0480578	0.240015	0.191385	0.022762	-0.126601	0.172125	0.765035	0.298649	0.150672	0.446627	7.88838e-05
X - 21353	Unknown	Unknown	-0.0646981	-0.20255	0.073154	0.357427	0.0947914	-0.0201578	0.209741	0.105974	-0.124947	-0.177262	-0.0726325	3.07173e-06	0.0953416	0.0470082	0.143675	0.000113403	0.0806727	-0.138606	0.299952	0.470611	0.03393	-0.219697	0.287557	0.793033	-0.0106844	-0.166723	0.145354	0.893172	0.0243047	-0.131392	0.180001	0.759491	-0.00848436	-0.169939	0.15297	0.917914	0.221425	0.0614686	0.381382	0.00669723
X - 21470	Unknown	Unknown	-0.1164	-0.245653	0.0128531	0.0775212	-0.0992865	-0.207065	0.00849232	0.0709673	0.101949	0.0521859	0.151713	6.16344e-05	0.0686898	0.0228327	0.114547	0.00334825	0.0283555	-0.171229	0.22794	0.780522	0.390565	0.159718	0.621412	0.000926567	-0.128549	-0.270943	0.0138458	0.0767941	-0.176296	-0.318378	-0.0342141	0.0150537	-0.221386	-0.368722	-0.0740494	0.00325448	-0.325596	-0.471565	-0.179626	1.29686e-05
X - 23680	Unknown	Unknown	-0.0219219	-0.159982	0.116138	0.755507	-0.131348	-0.24647	-0.016225	0.0253643	0.0384642	-0.0141217	0.09105	0.151548	0.0204286	-0.0283481	0.0692053	0.411505	-0.00812158	-0.226379	0.210136	0.941822	-0.0197621	-0.272207	0.232683	0.877978	-0.094455	-0.250365	0.0614555	0.234877	-0.139752	-0.295321	0.0158159	0.0782512	-0.228347	-0.389668	-0.0670253	0.00556307	-0.414707	-0.574532	-0.254882	4.04385e-07
